# Supplementary material for: Plasma protein biomarkers of Alzheimer's disease endophenotypes in asymptomatic older twins: early cognitive decline and regional brain volumes
Source: Transl Psychiatry. 2015 Jun 16;5(6):e584–. doi: 10.1038/tp.2015.78 (PMC4490288; doi:10.1038/tp.2015.78)
Supplement: Supplementary Tables [file tp201578x2.xls]

## Sheet: S1 - Technical details samples
	TwinsUK	AddNeuroMed
Centrifuge Speed/Time	3000 rpm (~1,500g)/10 min @ RT	2000 g/10 min @ 4° C
Storage method (immediate and long term)	-45° C	-80° C
Sample volume used	65 microlitres	8 microlitres
SOMAscan version	v3	v2

## Sheet: S2 - SOMAscan twin models
Protein information							Log and scaled						Van der Waerden transformation
SOMAmer ID	Analyte name (as provided by SomaLogic)	UniProt ID	Entrez Gene ID	Entrez Gene Symbol	Calibration Scale Factors in the tail of the distribution	Number of independent research cohorts in which the blood level of this protein has associated with an AD-related phenotype (Chiam et al)	A (genetics)	C (shared environment)	E (non-shared environment)	Number of MZ pairs with complete and non-outlier data	Number of DZ pairs with complete and non-outlier data	Shapiro-wilks Normality test p-value	A (genetics)	C (shared environment)	E (non-shared environment)	Number of MZ pairs with complete data	Number of DZ pairs with complete data	Shapiro-wilks Normality test p-value
SL000002	VEGF	P15692	7422	VEGFA			0.504431	2.06341e-12	0.495569	54	37	0.788721	0.244298	0.288527	0.467175	55	36	0.999875
SL000003	Angiogenin	P03950	283	ANG			0.369962	0.226539	0.403498	53	38	0.32927	0.282933	0.306922	0.410144	53	38	0.731586
SL000004	bFGF	P09038	2247	FGF2			0.0677506	2.8047e-17	0.932249	54	33	4.48336e-06	0.176116	2.55709e-16	0.823884	53	38	0.937801
SL000006	PAI-1	P05121	5054	SERPINE1			0.61756	0.0792054	0.303235	52	37	0.366682	0.670102	0.0424938	0.287405	53	38	0.967698
SL000007	ER	P03372	2099	ESR1			0.688477	5.1573e-15	0.311523	54	34	0.0181779	0.734853	1.31404e-17	0.265147	55	36	0.997246
SL000009	ERBB2	P04626	2064	ERBB2			1.90777e-14	0.184469	0.815531	52	34	5.23509e-11	6.28157e-15	0.110183	0.889817	55	37	0.9891
SL000017	vWF	P04275	7450	VWF		2	0.650749	6.77803e-14	0.349251	55	38	0.387309	0.640712	3.77212e-13	0.359288	54	37	0.970207
SL000019	Apo A-I	P02647	335	APOA1	Yes	3	0.430134	0.0212422	0.548624	53	35	0.40656	0.123597	0.307477	0.568925	53	38	0.955337
SL000020	Apo B	P04114	338	APOB		2	0.212501	0.461408	0.326091	55	37	0.36034	0.226616	0.420191	0.353193	55	37	0.849684
SL000021	Insulin	P01308	3630	INS		1	4.37302e-13	0.10692	0.89308	54	35	2.42713e-12	1.64244e-12	0.189954	0.810046	54	37	0.966334
SL000022	D-dimer	P02671 P02675 P02679	2243 2244 2266	FGA FGB FGG			0.309162	3.05555e-15	0.690838	54	35	0.938537	0.176264	0.137066	0.686669	55	37	0.993862
SL000024	TF	P13726	2152	F3			0.114562	0.29727	0.588167	54	38	0.902869	0.133328	0.294994	0.571678	54	38	0.849684
SL000027	COX-2	P35354	5743	PTGS2			0.271957	4.60749e-15	0.728043	52	36	3.4006e-16	0.179527	0.0287593	0.791713	55	36	0.948607
SL000038	MCP-1	P13500	6347	CCL2			0.0506248	0.087663	0.861712	52	37	1.98767e-11	1.94492e-11	0.17797	0.82203	55	38	0.999952
SL000039	IL-8	P10145	3576	IL8		2	5.7626e-14	0.246209	0.753791	52	35	1.17793e-05	2.66693e-15	0.196309	0.803691	55	36	0.960832
SL000045	IGFBP-3	P17936	3486	IGFBP3			4.06217e-15	0.377202	0.622798	52	37	0.842224	1.14114e-13	0.404828	0.595172	53	38	0.957435
SL000047	IGF-I	P05019	3479	IGF1			4.42693e-12	0.357678	0.642322	52	36	0.101662	0.385219	6.76178e-16	0.614781	53	38	0.955494
SL000048	Protein C	P04070	5624	PROC			0.245377	0.0885299	0.666093	54	38	0.144679	0.206896	0.0883007	0.704803	53	38	0.975387
SL000049	Protein S	P07225	5627	PROS1		1	0.212248	4.46179e-13	0.787752	53	37	0.465671	0.179809	0.085994	0.734197	54	37	0.959214
SL000051	CRP	P02741	1401	CRP		2	0.413668	0.0162168	0.570115	51	38	2.41775e-05	0.316637	0.0693483	0.614015	54	37	0.963301
SL000053	tPA	P00750	5327	PLAT			0.55339	8.73913e-15	0.44661	53	36	0.209277	0.53204	2.38763e-13	0.46796	55	37	0.989565
SL000055	Cadherin E	P12830	999	CDH1			0.298087	0.10712	0.594793	52	37	0.313258	0.124436	0.224625	0.650939	53	37	0.758563
SL000057	Thymidine kise	P04183	7083	TK1			1.98419e-15	0.309678	0.690322	52	35	0.00800268	0.283276	0.0404495	0.676275	54	37	0.939218
SL000062	PSA	P07288	354	KLK3			0.297237	0.167903	0.53486	52	38	0.0865895	0.241759	0.191299	0.566942	54	37	0.993494
SL000064	Kallikrein 7	P49862	5650	KLK7			0.503382	0.127136	0.369482	51	38	0.118614	0.385115	0.166594	0.448291	53	38	0.99464
SL000070	Glypican 3	P51654	2719	GPC3			0.379116	1.63284e-14	0.620884	55	37	0.193631	0.368321	0.00673606	0.624943	55	36	0.974347
SL000076	p27Kip1	P46527	1027	CDKN1B			2.11303e-14	4.15234e-15	1	49	37	1.03912e-09	2.61432e-14	1.54635e-14	1	53	38	0.943758
SL000087	IL-6	P05231	3569	IL6			0.567228	7.51177e-13	0.432772	52	38	4.79719e-07	0.487624	8.18271e-14	0.512376	55	37	0.99111
SL000088	TGF-b2	P61812	7042	TGFB2			0.508309	1.90677e-12	0.491691	53	34	8.38598e-08	0.480365	1.79531e-11	0.519635	55	37	0.99988
SL000089	TGF-b3	P10600	7043	TGFB3			0.337	1.24977e-11	0.663	52	35	0.0794453	0.169394	0.126372	0.704234	54	37	0.935418
SL000091	PSA-ACT	P07288 P01011	354 12	KLK3 SERPI3		1	0.116382	0.250295	0.633323	55	36	0.510358	0.0744942	0.265146	0.660359	54	38	0.965547
SL000104	Bcl-2	P10415	596	BCL2			0.210534	0.20365	0.585816	53	36	0.0282518	0.379894	5.38201e-12	0.620106	54	38	0.990359
SL000124	MMP-2	P08253	4313	MMP2		1	0.591024	2.17125e-12	0.408976	54	37	0.0636219	0.602517	1.5286e-12	0.397483	54	37	0.993129
SL000125	IL-1a	P01583	3552	IL1A		1	0.119397	3.24001e-15	0.880603	51	36	1.88693e-10	0.273385	0.0131319	0.713483	54	37	0.994437
SL000130	Cyclin B1	P14635	891	CCNB1			4.88338e-12	0.024068	0.975932	53	34	5.39579e-16	2.57438e-14	0.0472114	0.952789	54	37	0.935981
SL000131	PC	P12004	5111	PC			0.0414252	2.78595e-12	0.958575	51	35	5.97549e-14	0.251112	5.47282e-14	0.748888	55	36	0.972594
SL000133	MIP-3a	P78556	6364	CCL20			0.121457	0.00788424	0.870658	51	34	7.29285e-12	0.316692	1.34241e-12	0.683308	54	37	0.970955
SL000134	Met	P08581	4233	MET			0.591076	3.75171e-14	0.408924	53	37	0.410367	0.592614	2.65144e-13	0.407386	53	38	0.948709
SL000136	AREG	P15514	374	AREG			0.0676909	0.606664	0.325645	53	38	0.900444	0.0952992	0.60282	0.301881	53	38	0.877739
SL000138	HB-EGF	Q99075	1839	HBEGF			4.37918e-14	0.537823	0.462177	55	34	0.349421	0.464231	0.140007	0.395761	55	38	0.999952
SL000139	EPI	O14944	2069	EREG			0.0148736	0.162251	0.822875	52	36	6.52229e-08	6.48619e-15	0.255078	0.744922	54	37	0.956495
SL000142	TS	P04818	7298	TYMS			2.38327e-14	1.66274e-14	1	51	35	8.22862e-13	9.16621e-13	0.047256	0.952744	53	38	0.8454
SL000158	PSMA	Q04609	2346	FOLH1			0.264493	5.67109e-13	0.735507	52	36	0.798312	0.288663	2.20636e-14	0.711337	54	37	0.947275
SL000164	Myoglobin	P02144	4151	MB			0.424833	0.128856	0.446311	53	38	0.451816	0.37938	0.174967	0.445653	53	38	0.969087
SL000247	6-Phosphoglucote dehydrogese	P52209	5226	PGD			0.76133	1.31527e-13	0.23867	53	38	0.105946	0.762095	6.45968e-13	0.237905	53	38	0.877739
SL000248	a1-Antichymotrypsin	P01011	12	SERPI3		2	6.9053e-13	0.371108	0.628892	52	38	0.0278086	0.0174602	0.33162	0.65092	53	38	0.968324
SL000249	a1-Antitrypsin	P01009	5265	SERPI1		5	0.611265	0.0641227	0.324612	54	37	0.0388619	0.516882	0.0945295	0.388588	54	37	0.959953
SL000250	a2-Antiplasmin	P08697	5345	SERPINF2			5.71228e-14	0.216932	0.783068	55	36	0.335054	8.43042e-13	0.226256	0.773744	55	38	0.999952
SL000251	a2-HS-Glycoprotein	P02765	197	AHSG			0.26287	0.10615	0.630979	55	38	0.255282	0.17868	0.137475	0.683845	54	37	0.955021
SL000252	a2-Macroglobulin	P01023	2	A2M		5	0.10761	0.530509	0.361881	55	37	0.272882	0.0939221	0.520068	0.38601	54	37	0.885601
SL000254	Albumin	P02768	213	ALB		4	0.323852	0.167067	0.509082	54	37	0.233178	0.23409	0.233474	0.532435	54	37	0.939618
SL000268	Angiostatin	P00747	5340	PLG		2	0.56252	0.00875584	0.428724	52	38	0.0289709	0.604984	0.0229579	0.372058	53	38	0.870532
SL000271	Angiotensinogen	P01019	183	AGT			9.5574e-10	0.39689	0.60311	52	37	0.764128	3.10542e-15	0.413574	0.586426	54	38	0.930209
SL000272	Antithrombin III	P01008	462	SERPINC1		1	1.82305e-14	0.262508	0.737492	52	37	0.79682	0.0155966	0.295362	0.689041	54	37	0.996041
SL000276	Apo E	P02649	348	APOE	Yes	5	0.508494	0.0879813	0.403525	53	36	0.0461532	0.460978	0.191267	0.347755	54	38	0.930209
SL000277	Apo E2	P02649	348	APOE			1.20579e-14	0.406302	0.593698	53	36	0.0517374	4.54806e-15	0.508561	0.491439	55	38	0.999952
SL000280	GOT1	P17174	2805	GOT1			0.115375	0.405811	0.478814	55	36	0.185597	2.28433e-15	0.532665	0.467335	55	36	0.935936
SL000283	b2-Microglobulin	P61769	567	B2M		2	1.00904e-12	0.502053	0.497947	52	37	0.495774	0.0806472	0.470345	0.449008	54	37	0.953641
SL000299	b-ECGF	P05230	2246	FGF1			0.302565	1.72192e-12	0.697435	52	36	1.09622e-06	0.331121	3.14889e-14	0.668879	55	37	0.999972
SL000300	b-Endorphin	P01189	5443	POMC			0.380601	0.1609	0.458499	53	37	0.0903017	0.131709	0.397087	0.471205	54	37	0.95798
SL000305	b-NGF	P01138	4803	NGF			1.39707e-12	0.116804	0.883196	52	37	1.34965e-08	4.09076e-13	0.18248	0.81752	53	38	0.834665
SL000306	BNP-32	P16860	4879	NPPB		2	1.79554e-13	0.233241	0.766759	50	34	2.40545e-06	0.265216	9.86794e-14	0.734784	52	38	0.861585
SL000308	C1-Esterase Inhibitor	P05155	710	SERPING1		4	0.212853	0.472497	0.31465	55	37	0.0593873	0.177695	0.466675	0.35563	54	37	0.833217
SL000309	C1q	P02745 P02746 P02747	712 713 714	C1QA C1QB C1QC			0.114209	0.0143939	0.871397	53	38	0.210607	0.137735	4.47768e-12	0.862265	54	38	0.988938
SL000310	C1r	P00736	715	C1R			0.351125	0.110357	0.538518	53	38	0.584227	0.310088	0.119254	0.570658	53	38	0.966407
SL000311	C1s	P09871	716	C1S		2	0.458938	1.98463e-15	0.541062	54	36	0.119621	0.494296	3.86569e-12	0.505704	54	38	0.990031
SL000312	C3	P01024	718	C3	Yes	5	0.451178	4.87353e-14	0.548822	54	37	0.00123921	0.484879	1.9651e-13	0.515121	54	37	0.953947
SL000313	C3a	P01024	718	C3			0.372434	0.25885	0.368716	51	34	2.65389e-07	0.619269	2.55691e-13	0.380731	54	37	0.960223
SL000314	C3b	P01024	718	C3	Yes		1.08547e-12	0.436968	0.563032	55	36	0.026752	1.64891e-12	0.498404	0.501596	55	38	0.991584
SL000316	C4	P0C0L4 P0C0L5	720 721	C4A C4B		3	0.615278	6.05958e-13	0.384722	53	35	0.000169959	0.605837	4.01546e-13	0.394163	55	37	0.994844
SL000318	C4b	P0C0L4 P0C0L5	720 721	C4A C4B			0.311582	0.478193	0.210225	55	38	0.132083	0.377475	0.424373	0.198152	54	38	0.993862
SL000319	C5	P01031	727	C5		1	0.173902	0.23974	0.586359	53	38	0.467337	0.000497234	0.348	0.651503	53	38	0.999995
SL000320	C5a	P01031	727	C5			0.173228	0.451335	0.375437	54	37	0.0223185	0.132205	0.448097	0.419698	54	37	0.958778
SL000321	C5b 6 Complex	P01031 P13671	727 729	C5 C6			8.97649e-13	0.358392	0.641608	53	38	0.125792	0.0123331	0.376762	0.610905	53	38	0.959789
SL000322	C6	P13671	729	C6		1	0.366728	1.45169e-11	0.633272	52	36	0.000699133	0.222376	0.180577	0.597047	54	37	0.942296
SL000323	C7	P10643	730	C7			0.43462	6.11786e-13	0.56538	52	36	0.891217	0.472948	0.0242685	0.502784	54	37	0.950579
SL000324	C8	P07357 P07358 P07360	731 732 733	C8A C8B C8G		2	0.446447	2.56832e-12	0.553553	55	37	0.17819	0.41365	0.0809165	0.505433	55	36	0.963205
SL000325	C9	P02748	735	C9			0.507389	4.76063e-13	0.492611	53	36	0.446286	0.444013	1.02612e-12	0.555987	54	37	0.996833
SL000337	Calpain I	P07384 P04632	823 826	CAPN1 CAPNS1			0.482582	0.179553	0.337865	52	38	0.324926	0.486205	0.213624	0.300171	54	38	0.985779
SL000338	Calpastatin	P20810	831	CAST			0.299607	0.352577	0.347816	52	37	0.148055	0.191566	0.435724	0.372709	54	37	0.950491
SL000339	carbonic anhydrase II	P00918	760	CA2			1.89557e-14	3.98136e-15	1	52	35	8.63984e-14	9.3657e-15	2.2645e-14	1	54	37	0.944883
SL000342	Catalase	P04040	847	CAT			0.390683	1.92878e-12	0.609317	54	36	0.122069	0.447153	7.3086e-14	0.552847	55	37	0.995333
SL000343	Cathepsin B	P07858	1508	CTSB			0.600695	1.98379e-13	0.399305	52	37	0.0651231	0.66549	6.87292e-15	0.33451	53	38	0.935164
SL000344	Cathepsin D	P07339	1509	CTSD			0.313769	9.22692e-14	0.686231	52	38	0.788931	0.297477	8.55686e-15	0.702523	53	38	0.949081
SL000345	Cathepsin G	P08311	1511	CTSG			0.0506623	2.02028e-12	0.949338	54	36	1.20083e-12	0.199732	1.43484e-13	0.800268	55	36	0.950833
SL000346	Cathepsin H	P09668	1512	CTSH			0.365982	0.254746	0.379272	53	36	0.0087029	3.07335e-12	0.572756	0.427244	55	37	0.992124
SL000347	CBG	P08185	866	SERPI6		1	0.52046	3.17361e-12	0.47954	54	35	2.46639e-08	0.359311	1.45811e-13	0.640689	53	38	0.967485
SL000357	Coagulation Factor IX	P00740	2158	F9			0.409552	0.0798863	0.510562	54	38	0.506457	0.476025	0.0393993	0.484575	53	38	0.932079
SL000358	Coagulation Factor VII	P08709	2155	F7			0.610862	0.0131238	0.376015	54	37	0.023288	0.572718	0.0283072	0.398975	53	38	0.884296
SL000360	Coagulation Factor X	P00742	2159	F10			0.492461	1.96968e-12	0.507539	53	37	0.367107	0.27497	0.106257	0.618772	54	37	0.954842
SL000377	CK-BB	P12277	1152	CKB			7.25019e-13	3.97969e-13	1	50	36	4.62508e-11	1.46408e-12	0.151515	0.848485	54	38	0.965332
SL000382	CK-MB	P12277 P06732	1152 1158	CKB CKM		1	6.94034e-13	0.529367	0.470633	54	36	0.586495	0.0522003	0.469097	0.478703	54	37	0.959058
SL000383	CK-MM	P06732	1158	CKM			0.0800117	0.38902	0.530969	53	37	0.82048	0.102108	0.371323	0.526568	54	37	0.949591
SL000384	CTLA-4	P16410	1493	CTLA4			0.370737	2.17283e-12	0.629263	52	34	7.71726e-11	0.308853	2.85012e-12	0.691147	54	38	0.945979
SL000396	Cytochrome c	P99999	54205	CYCS			4.90572e-16	0.456767	0.543233	51	34	0.00703438	6.19898e-13	0.404743	0.595257	53	38	0.987513
SL000398	Cytochrome P450 3A4	P08684	1576	CYP3A4			0.582408	0.145924	0.271667	54	38	0.256334	0.607038	0.133957	0.259004	53	38	0.991956
SL000401	Elastase	P08246	1991	ELANE			0.841101	1.13033e-13	0.158899	51	36	2.91932e-18	0.252181	3.81818e-13	0.747819	54	37	0.950303
SL000403	Endostatin	P39060	80781	COL18A1			0.0528492	0.440541	0.50661	51	35	0.291252	0.114833	0.486891	0.398276	55	37	0.999929
SL000406	Eotaxin	P51671	6356	CCL11			0.589679	9.94757e-13	0.410321	51	38	0.617135	0.641767	6.82827e-15	0.358233	53	38	0.869238
SL000408	Epo	P01588	2056	EPO			2.61686e-14	0.237343	0.762657	54	35	3.63718e-07	0.0872054	0.241368	0.671426	54	38	0.992035
SL000409	ERK-1	P27361	5595	MAPK3			0.131496	0.542861	0.325642	53	38	0.000759663	0.125306	0.552787	0.321907	53	38	0.946122
SL000414	Factor B	P00751	629	CFB		1	0.262699	0.0239254	0.713376	54	38	0.289336	0.296995	3.11659e-12	0.703005	54	37	0.830554
SL000415	Factor H	P08603	3075	CFH		4	0.329457	1.9436e-13	0.670543	55	37	0.0358514	0.312628	2.10576e-15	0.687372	55	36	0.940201
SL000420	Ferritin	P02794 P02792	2495 2512	FTH1 FTL			0.515867	0.0811433	0.40299	54	38	0.295509	0.695905	2.24305e-12	0.304095	52	38	0.916135
SL000424	Fibrinogen	P02671 P02675 P02679	2243 2244 2266	FGA FGB FGG		3	0.301326	0.107139	0.591535	52	38	0.755807	0.224347	0.151849	0.623804	53	38	0.942692
SL000426	Fibronectin	P02751	2335	FN1		1	0.583902	6.30685e-16	0.416098	54	36	0.566612	0.605619	8.64143e-13	0.394381	54	38	0.994299
SL000427	Fractalkine/CX3CL-1	P78423	6376	CX3CL1			0.46022	3.06923e-13	0.53978	52	38	0.72561	0.467073	1.36352e-14	0.532927	54	38	0.930209
SL000428	FSH	P01215 P01225	1081 2488	CGA FSHB			0.358077	2.85507e-14	0.641923	50	37	2.07301e-05	0.47043	5.14239e-15	0.52957	53	38	0.996517
SL000433	Glucagon	P01275	2641	GCG			0.0675445	0.524421	0.408035	55	35	0.0135089	0.437783	0.229644	0.332573	55	36	0.943972
SL000437	Haptoglobin Mixed Type	P00738	3240	HP		2	0.541636	0.252939	0.205425	53	38	0.00011854	0.629455	0.200493	0.170052	54	38	0.94079
SL000440	Hemopexin	P02790	3263	HPX		2	0.872224	2.26023e-12	0.127776	54	37	0.000127793	0.85512	8.84753e-13	0.14488	53	38	0.884133
SL000441	HGF	P14210	3082	HGF			0.271524	0.135716	0.59276	52	37	1.77999e-07	0.000862833	0.287424	0.711713	52	38	0.798215
SL000445	HIV-2 Rev	P18093	1724716	Human-virus			0.326443	3.37925e-13	0.673557	54	35	1.70725e-10	0.253954	3.30963e-14	0.746046	53	38	0.855523
SL000449	HSP 40	P25685	3337	DJB1			0.33878	0.137892	0.523328	52	38	0.00669253	0.237728	0.209198	0.553074	53	38	0.955439
SL000450	HSP 60	P10809	3329	HSPD1			9.20534e-13	0.560569	0.439431	54	37	0.721569	1.38874e-12	0.561565	0.438435	54	37	0.950564
SL000451	HSP 70	P08107	3303	HSPA1A			0.360659	1.77213e-12	0.639341	50	37	0.921002	0.381623	8.81111e-12	0.618377	53	38	0.959744
SL000456	iC3b	P01024	718	C3			0.351793	0.196716	0.45149	53	36	0.509818	0.269346	0.295272	0.435382	54	37	0.971405
SL000458	IFN-g R1	P15260	3459	IFNGR1			0.0267271	6.77057e-12	0.973273	50	37	5.8716e-12	0.178806	9.52827e-14	0.821194	53	38	0.96201
SL000460	IgD	P01880	3495 50802 3535	IGHD IGK@ IGL@			0.446084	1.47937e-14	0.553916	55	38	0.0208393	0.47683	2.54167e-13	0.52317	54	37	0.973369
SL000461	IgE	P01854	3497 50802 3535	IGHE IGK@ IGL@		1	0.501368	9.98156e-14	0.498632	52	37	0.00355719	0.486144	2.99411e-12	0.513856	53	38	0.830217
SL000462	IGFBP-1	P08833	3484	IGFBP1			0.179267	0.402948	0.417785	53	37	0.00549106	0.0481476	0.469833	0.48202	53	38	0.848631
SL000466	IGFBP-2	P18065	3485	IGFBP2		2	0.533864	0.140224	0.325912	54	38	0.197138	0.406645	0.256215	0.33714	54	37	0.930975
SL000467	IgG	P01857	3500 3501 3502 3503 50802 3535	IGHG1 IGHG2 IGHG3 IGHG4 IGK@ IGL@		1	0.448381	1.19107e-12	0.551619	54	38	0.669861	0.601876	2.65411e-14	0.398124	53	38	0.953249
SL000468	IgM	P01871	3507 3512 50802 3535	IGHM IGJ IGK@ IGL@		2	0.551126	2.43345e-12	0.448874	52	38	0.714402	0.520609	0.0158386	0.463552	53	38	0.95571
SL000470	IL-11	P20809	3589	IL11		1	2.1262e-12	6.61832e-13	1	50	37	6.87709e-07	0.187284	0.0290436	0.783672	54	37	0.995211
SL000474	IL-16	Q14005	3603	IL16			0.689075	5.26239e-15	0.310925	55	37	0.201441	0.692727	3.18341e-16	0.307273	54	38	0.992746
SL000478	IL-2	P60568	3558	IL2			0.038307	0.582569	0.379124	55	36	0.00025675	0.11892	0.436138	0.444942	54	37	0.962384
SL000479	IL-3	P08700	3562	IL3		3	2.02291e-14	1.82208e-14	1	51	36	1.06511e-09	0.0498998	7.76519e-13	0.9501	53	38	0.935491
SL000480	IL-4	P05112	3565	IL4			7.37829e-13	0.240389	0.759611	52	36	0.0116392	2.52728e-12	0.295831	0.704169	54	37	0.941069
SL000481	IL-5	P05113	3567	IL5			0.490732	2.56858e-12	0.509268	52	37	0.154616	0.502738	0.0248303	0.472431	55	38	0.999952
SL000483	IL-7	P13232	3574	IL7			0.332564	3.3364e-12	0.667436	51	34	1.81798e-06	0.435993	3.13248e-15	0.564007	53	38	0.994389
SL000493	LDH-H 1	P07195	3945	LDHB			0.493668	0.174071	0.332261	53	37	0.0816606	0.450976	0.180631	0.368394	53	38	0.935068
SL000496	Lactoferrin	P02788	4057	LTF			0.674191	0.0257049	0.300105	54	38	0.911089	0.744513	3.07311e-14	0.255487	53	38	0.934855
SL000497	Laminin	P25391 P07942 P11047	284217 3912 3915	LAMA1 LAMB1 LAMC1			0.441612	0.135433	0.422956	55	36	0.610223	0.568839	5.00103e-14	0.431161	55	37	0.95979
SL000498	Leptin	P41159	3952	LEP		1	0.0627804	0.534331	0.402889	54	37	0.100433	0.119265	0.505161	0.375573	55	37	0.99219
SL000506	Luteinizing hormone	P01215 P01229	1081 3972	CGA LHB			0.492518	9.88632e-14	0.507482	52	36	0.0221159	0.128591	0.212423	0.658986	54	37	0.938848
SL000507	Lymphotoxin a1/b2	P01374 Q06643	4049 4050	LTA LTB			0.0936985	0.298045	0.608256	53	33	0.0158153	0.498378	3.49783e-15	0.501622	55	36	0.938191
SL000508	Lymphotoxin a2/b1	P01374 Q06643	4049 4050	LTA LTB			1.0428e-12	0.251576	0.748424	52	37	0.392681	1.55577e-14	0.277368	0.722632	53	38	0.954552
SL000509	Lymphotoxin b R	P36941	4055	LTBR			0.164534	1.19273e-12	0.835466	50	37	0.436785	0.247746	1.02969e-12	0.752254	55	37	0.99473
SL000510	Lysozyme	P61626	4069	LYZ		1	0.119943	0.596102	0.283955	55	38	0.365081	0.0404285	0.628911	0.330661	53	38	0.877739
SL000515	MCP-2	P80075	6355	CCL8			0.358589	2.57545e-14	0.641411	53	37	2.66944e-10	0.50709	1.33269e-14	0.49291	54	38	0.992124
SL000516	MCP-3	P80098	6354	CCL7		1	0.0383002	0.572388	0.389312	54	36	0.0566472	0.0487683	0.597951	0.353281	55	36	0.944992
SL000517	MCP-4	Q99616	6357	CCL13			5.2723e-15	6.0688e-14	1	55	33	7.2569e-12	3.97912e-12	0.0862596	0.91374	55	36	0.955452
SL000519	MIP-1a	P10147	6348	CCL3		2	0.0536574	0.475754	0.470589	53	38	0.0671377	0.121563	0.444693	0.433744	54	38	0.849684
SL000521	MMP-1	P03956	4312	MMP1		1	0.576783	1.94589e-13	0.423217	52	38	0.292748	0.426906	0.0928678	0.480226	54	38	0.991324
SL000522	MMP-12	P39900	4321	MMP12			0.385887	0.254064	0.360049	53	37	0.00433317	0.399556	0.266018	0.334426	54	38	0.985779
SL000523	MMP-13	P45452	4322	MMP13			0.0917712	0.0847141	0.823515	50	35	4.06935e-09	0.00571869	0.0672985	0.926983	54	38	0.989492
SL000524	MMP-3	P08254	4314	MMP3			0.538614	1.48066e-13	0.461386	53	37	0.0277847	0.533072	9.77018e-18	0.466928	54	37	0.942303
SL000525	MMP-7	P09237	4316	MMP7			0.107443	0.54048	0.352077	55	37	0.869542	0.0443721	0.572633	0.382995	54	37	0.884133
SL000526	MMP-8	P22894	4317	MMP8			0.644144	0.036887	0.318969	53	38	0.247366	0.656107	0.0191373	0.324756	53	38	0.866693
SL000527	MMP-9	P14780	4318	MMP9		2	0.712915	3.25108e-15	0.287085	53	38	0.49782	0.704981	1.42341e-13	0.295019	54	36	0.686112
SL000528	DPH-P450 Oxidoreductase	P16435	5447	POR			0.514157	6.40468e-15	0.485843	50	36	0.00136282	0.449417	6.69496e-13	0.550583	54	37	0.969567
SL000530	OSM	P13725	5008	OSM			0.216949	2.94711e-12	0.783051	51	37	0.0616951	0.307048	2.22834e-14	0.692952	54	37	0.969185
SL000532	ON	P09486	6678	SPARC			0.451139	0.126175	0.422686	52	37	0.648441	0.374877	0.101068	0.524055	54	38	0.994189
SL000535	PDGF-AA	P04085	5154	PDGFA			0.159742	0.24198	0.598278	54	36	0.0433761	0.24327	0.169691	0.587039	54	38	0.992468
SL000537	PDGF-BB	P01127	5155	PDGFB		1	1.17441e-13	0.309893	0.690107	52	36	0.00232687	0.149567	0.289643	0.56079	55	37	0.989946
SL000539	PHI	P06744	2821	GPI			0.063309	0.549637	0.387054	54	36	0.183225	0.0688775	0.531229	0.399893	54	37	0.937762
SL000540	Plasmin	P00747	5340	PLG			4.63025e-15	6.93951e-14	1	53	34	1.17961e-10	4.63259e-13	3.47805e-12	1	53	38	0.966989
SL000541	Plasminogen	P00747	5340	PLG			0.622168	1.48478e-14	0.377832	53	35	0.0169372	0.61937	2.20445e-14	0.38063	54	37	0.932017
SL000542	gpIIbIIIa	P08514 P05106	3674 3690	ITGA2B ITGB3			0.783819	2.04421e-12	0.216181	53	38	0.00603918	0.773079	0.0242097	0.202711	54	37	0.93485
SL000545	Prekallikrein	P03952	3818	KLKB1			0.45558	2.28347e-13	0.54442	53	36	0.349012	0.525661	4.45852e-13	0.474339	55	36	0.932729
SL000546	PRL	P01236	5617	PRL		1	0.294077	7.18366e-13	0.705923	54	37	4.21907e-08	0.312122	1.3879e-13	0.687878	53	38	0.999991
SL000550	PCI	P05154	5104	SERPI5		1	0.205055	0.492918	0.302027	55	38	1.62138e-17	8.64481e-12	0.582676	0.417324	53	38	0.996604
SL000551	PKC-A	P17252	5578	PRKCA			0.344226	0.363269	0.292505	53	37	1.061e-05	0.303409	0.448368	0.248223	54	38	0.944083
SL000553	PKC-B-II	P05771	5579	PRKCB			0.484413	0.208231	0.307356	53	38	0.000916773	0.419544	0.31709	0.263365	53	38	0.886231
SL000554	PKC-D	Q05655	5580	PRKCD			2.39943e-13	0.0714731	0.928527	53	35	0.000445585	2.72941e-13	0.0616722	0.938328	55	38	0.999952
SL000556	PKC-G	P05129	5582	PRKCG			6.82917e-11	0.0223227	0.977677	53	34	3.14259e-08	1.57488e-12	0.144679	0.855321	54	38	0.988967
SL000557	PKC-Z	Q05513	5590	PRKCZ			0.405758	2.27888e-15	0.594242	53	36	3.57496e-06	0.381544	6.43615e-16	0.618456	53	38	0.955337
SL000558	Prothrombin	P00734	2147	F2			0.153056	0.170859	0.676085	52	38	0.56707	0.131327	0.203968	0.664705	54	38	0.999977
SL000560	P-Selectin	P16109	6403	SELP			0.546001	0.106167	0.347832	53	34	0.666163	0.481371	0.245474	0.273155	54	37	0.995692
SL000563	RANTES	P13501	6352	CCL5		1	0.0214866	0.345615	0.632898	53	37	0.14707	0.0368596	0.327079	0.636061	53	38	0.999969
SL000565	Renin	P00797	5972	REN			0.661384	1.7763e-14	0.338616	53	36	0.55056	0.667925	9.35435e-13	0.332075	53	38	0.99766
SL000566	RBP	P02753	5950	RBP4			0.131791	0.0183333	0.849876	52	38	0.222758	0.210811	0.0590744	0.730114	54	37	0.99825
SL000570	Secretin	P09683	6343	SCT			0.0951496	2.10641e-13	0.90485	53	36	2.25262e-09	0.0201428	0.100937	0.87892	54	37	0.94983
SL000572	SAA	P0DJI8	6288	SAA1			0.855369	0.0428629	0.101768	55	38	5.23944e-11	0.610416	0.129968	0.259616	55	38	0.999952
SL000573	SAP	P02743	325	APCS		4	0.461001	1.74799e-12	0.538999	55	37	0.194603	0.501849	1.59713e-13	0.498151	54	37	0.934035
SL000581	SOD	P00441	6647	SOD1		1	0.605056	5.28256e-14	0.394944	53	37	0.00162297	0.583557	1.44256e-13	0.416443	54	38	0.995236
SL000582	Survivin	O15392	332	BIRC5			0.0292984	0.140579	0.830123	54	35	1.04144e-07	2.25146e-12	0.24987	0.75013	54	37	0.960629
SL000584	TGF-b1	P01137	7040	TGFB1			5.67234e-13	0.225262	0.774738	51	37	5.75499e-05	0.346171	1.18786e-12	0.653829	54	37	0.93481
SL000586	Thrombin	P00734	2147	F2			0.205026	0.464097	0.330877	55	38	6.64153e-10	0.238442	0.417191	0.344367	55	36	0.950351
SL000587	Thyroglobulin	P01266	7038	TG			9.78736e-13	3.87439e-12	1	49	37	3.56651e-14	0.107607	0.101004	0.791389	53	38	0.961574
SL000588	TMA	P07202	7173	TPO			0.182785	0.00300449	0.81421	54	35	7.47305e-12	0.145275	0.0901515	0.764574	54	38	0.994949
SL000589	TSH	P01215 P01222	1081 12372	CGA TSHB			0.465644	9.58877e-13	0.534356	52	36	0.549066	0.39849	4.09905e-15	0.60151	53	38	0.932003
SL000590	Thyroxine-Binding Globulin	P05543	6906	SERPI7			0.453361	2.6134e-13	0.546639	51	38	0.908152	0.423674	4.22067e-13	0.576326	54	38	0.999425
SL000591	TIMP-1	P01033	7076	TIMP1		1	0.362462	0.0924508	0.545087	53	38	0.0124449	0.190457	0.201965	0.607579	54	37	0.965047
SL000592	TIMP-2	P16035	7077	TIMP2			0.418509	1.03697e-14	0.581491	52	36	0.983362	0.487233	2.23467e-14	0.512767	53	38	0.979124
SL000597	TNF-b	P01374	4049	LTA		1	0.197906	1.03805e-12	0.802094	50	35	3.24117e-12	0.11219	3.35043e-13	0.88781	55	38	0.991584
SL000601	Transferrin	P02787	7018	TF		2	5.76313e-12	0.32456	0.67544	52	38	0.96876	3.87862e-12	0.34717	0.65283	53	38	0.970086
SL000603	Trypsin	P07477	5644	PRSS1		1	0.261848	0.319742	0.41841	53	35	0.427663	0.646121	8.31756e-13	0.353879	54	37	0.933561
SL000605	Ubiquitin+1	P62979	6233	RPS27A			0.40235	0.0239838	0.573666	52	38	0.738567	0.471161	5.43683e-12	0.528839	54	38	0.995423
SL000613	uPA	P00749	5328	PLAU			0.456968	0.0804728	0.462559	53	38	0.331926	0.483579	0.054983	0.461438	53	38	0.992282
SL000615	Vasoactive Intestil Peptide	P01282	7432	VIP			0.463916	2.87221e-16	0.536084	54	36	0.00169139	0.560585	4.82532e-14	0.439415	55	38	0.991584
SL000617	ALT	P24298	2875	GPT			0.467512	2.84859e-15	0.532488	54	35	3.02673e-05	0.301947	0.177257	0.520796	54	38	0.992124
SL000622	Coagulation Factor V	P12259	2153	F5			0.499818	0.164588	0.335594	52	38	0.56643	0.556634	0.115786	0.327579	53	38	0.879228
SL000633	Fas ligand soluble	P48023	356	FASLG		1	0.0763655	3.46587e-17	0.923635	52	33	3.46044e-05	0.185511	6.95894e-13	0.814489	55	38	0.999952
SL000638	Cadherin-2	P19022	1000	CDH2			1.35241e-13	0.172641	0.827359	51	36	1.3269e-09	0.0978198	3.05973e-14	0.90218	55	38	0.991584
SL000640	Nidogen	P14543	4811	NID1			0.21323	0.43561	0.351159	53	37	0.296815	0.531507	0.0640791	0.404414	54	37	0.951075
SL000645	MMP-10	P09238	4319	MMP10			0.0794359	7.11957e-13	0.920564	54	34	4.13476e-12	0.180831	1.83661e-11	0.819169	55	36	0.9296
SL000655	Keratin 18	P05783	3875	KRT18			0.21146	6.87615e-12	0.78854	50	37	1.61066e-08	2.83223e-14	1.9853e-13	1	53	38	0.992202
SL000658	GAS1	P54826	2619	GAS1			5.86046e-13	1.78206e-12	1	53	36	2.88275e-14	0.0400731	7.93022e-15	0.959927	53	38	0.954615
SL000668	CD36 ANTIGEN	P16671	948	CD36			0.477277	5.82952e-13	0.522723	54	36	0.192601	0.495756	3.28947e-14	0.504244	55	38	0.991584
SL000670	GSTA3	Q16772	2940	GSTA3			6.71278e-13	4.53361e-13	1	51	37	1.96098e-10	1.26034e-13	1.43514e-14	1	53	38	0.989003
SL000674	FST	P19883	10468	FST			1.30375e-12	0.28721	0.71279	53	36	0.109646	3.66408e-15	0.285728	0.714272	55	37	0.995333
SL000678	Granulysin	P22749	10578	GNLY			0.579537	0.0810743	0.339388	53	37	0.303888	0.498704	0.172474	0.328822	54	38	0.964429
SL000695	Lipocalin 2	P80188	3934	LCN2	Yes	1	0.509084	5.18891e-15	0.490916	55	34	0.586126	0.515352	5.41907e-14	0.484648	54	38	0.995333
SL000836	Hemoglobin	P69905 P68871	3039 3043	HBA1 HBB		2	0.335671	0.261344	0.402986	53	37	0.328502	0.149817	0.419059	0.431123	53	38	0.971582
SL001691	FGF7	P21781	2252	FGF7			0.0155853	0.452356	0.532059	52	38	0.0608372	0.247639	0.305998	0.446363	53	38	0.838576
SL001713	IL-17	Q16552	3605	IL17A		2	0.249427	1.503e-13	0.750573	52	36	1.53615e-06	0.272631	0.0425132	0.684855	53	38	0.998097
SL001716	IL-12	P29459 P29460	3592 3593	IL12A IL12B		1	1.84319e-16	6.70796e-19	1	50	36	7.9911e-13	7.12865e-20	5.01969e-13	1	54	38	0.994299
SL001717	IL-10	P22301	3586	IL10		3	1.24956e-11	0.319058	0.680942	48	33	0.0119366	0.0266842	0.31575	0.657566	49	36	0.946885
SL001718	IL-13	P35225	3596	IL13		2	2.49003e-14	2.56917e-14	1	52	34	5.16124e-13	0.0857584	7.88177e-13	0.914242	53	38	0.966836
SL001720	VCAM-1	P19320	7412	VCAM1		2	0.453533	0.159399	0.387068	52	38	0.649633	0.467908	0.163524	0.368568	53	38	0.960278
SL001721	PECAM-1	P16284	5175	PECAM1			1.27609e-13	4.4797e-13	1	53	33	0.00123833	1.8692e-13	1.88463e-08	1	55	36	0.993873
SL001726	GM-CSF	P04141	1437	CSF2			0.142866	0.0376632	0.819471	51	37	2.43675e-09	0.121513	0.1176	0.760887	54	37	0.94032
SL001729	G-CSF	P09919	1440	CSF3		2	0.332849	0.210817	0.456334	51	37	0.006614	0.362607	0.150816	0.486577	54	38	0.944331
SL001737	STRATIFIN	P31947	2810	SFN			0.56148	0.0458331	0.392687	53	38	0.0320939	0.391106	0.157066	0.451828	53	38	0.956249
SL001753	Sialoadhesin	Q9BZZ2	6614	SIGLEC1			0.14988	1.59073e-13	0.85012	53	37	9.92666e-14	0.153084	3.15486e-14	0.846916	54	37	0.997044
SL001766	HCG	P01215 P01233	1081 1082	CGA CGB			0.6598	1.18488e-14	0.3402	51	37	0.437173	0.624217	1.1704e-12	0.375783	54	37	0.957318
SL001774	FABP	P05413	2170	FABP3			0.25223	0.203459	0.544311	53	35	0.0914424	0.376999	0.198307	0.424694	54	38	0.993755
SL001777	Cystatin C	P01034	1471	CST3		1	0.503227	0.058904	0.437869	52	37	0.551196	0.619865	1.28544e-15	0.380135	53	38	0.958963
SL001795	IL-1b	P01584	3553	IL1B			1.21358e-13	0.166513	0.833487	51	34	1.61312e-06	7.92235e-15	0.193851	0.806149	53	38	0.990957
SL001796	Myeloperoxidase	P05164	4353	MPO		1	0.61333	0.0647519	0.321918	54	36	0.302242	0.489414	0.187804	0.322782	54	37	0.933903
SL001797	Kallikrein 6	Q92876	5653	KLK6			0.207177	0.0134752	0.779347	51	36	0.0388035	0.300767	4.02653e-15	0.699233	54	37	0.937175
SL001800	TNF sR-II	P20333	7133	TNFRSF1B		1	0.0650453	0.448031	0.486924	51	38	0.0933121	0.230421	0.366772	0.402807	54	38	0.944331
SL001802	IFN-g	P01579	3458	IFNG			0.195731	0.488465	0.315804	53	38	0.480128	0.178348	0.501413	0.32024	53	38	0.854612
SL001815	Mn SOD	P04179	6648	SOD2			0.0633192	0.415409	0.521272	53	38	0.153305	0.109343	0.390803	0.499854	54	38	0.98895
SL001868	CASA	P47710	1446	CSN1S1			5.70693e-13	3.09516e-13	1	50	36	2.13563e-12	6.13088e-14	1.90967e-14	1	54	38	0.995236
SL001888	SLPI	P03973	6590	SLPI			0.328979	0.264051	0.40697	53	38	0.353005	0.222802	0.38173	0.395468	54	38	0.999856
SL001890	GA733-1 protein	P09758	4070	TACSTD2			0.302926	0.0323314	0.664742	52	36	1.75303e-06	6.02563e-12	0.272964	0.727036	54	37	0.951245
SL001896	Clusterin	P10909	1191	CLU		2	0.05685	0.356359	0.586791	53	36	0.128502	2.83998e-13	0.381819	0.618181	54	37	0.951908
SL001897	SPINT2	O43291	10653	SPINT2			0.621465	8.08355e-13	0.378535	54	36	0.575952	0.686924	0.00104787	0.312028	54	38	0.96246
SL001902	BCAM	P50895	4059	BCAM			0.492563	2.01742e-13	0.507437	54	37	0.342637	0.443681	1.51244e-12	0.556319	55	37	0.943805
SL001905	Mesothelin	Q13421	10232	MSLN			3.37041e-12	0.168057	0.831943	48	35	8.80348e-11	5.21875e-15	0.110746	0.889254	54	38	0.989101
SL001938	Activin A	P08476	3624	INHBA			4.86254e-14	0.536934	0.463066	54	36	0.380594	2.17934e-14	0.592621	0.407379	54	38	0.94866
SL001943	IL-6 sRa	P08887	3570	IL6R			0.720833	0.10273	0.176437	54	38	0.0325891	0.774731	0.0507514	0.174518	54	38	0.985779
SL001945	sE-Selectin	P16581	6401	SELE		1	0.59878	7.50052e-13	0.40122	54	38	0.0778705	0.565369	2.02389e-14	0.434631	54	38	0.930209
SL001947	MIA	Q16674	8190	MIA			0.546833	1.86389e-12	0.453167	53	37	0.240084	0.583574	1.00206e-15	0.416426	54	37	0.988912
SL001973	Mammaglobin 2	O75556	4246	SCGB2A1			9.19562e-13	0.346174	0.653826	54	37	0.101414	5.78074e-13	0.327131	0.672869	54	37	0.970815
SL001992	TNF sR-I	P19438	7132	TNFRSF1A			0.45952	0.0457692	0.49471	52	37	0.446741	0.367952	0.159558	0.47249	53	38	0.963984
SL001995	Angiopoietin-1	Q15389	284	ANGPT1			0.3196	0.221665	0.458735	52	37	0.206154	3.16686e-13	0.345895	0.654105	54	37	0.995978
SL001996	Angiopoietin-2	O15123	285	ANGPT2		2	0.377893	0.291568	0.330539	55	36	0.820014	0.384516	0.264799	0.350685	54	36	0.888338
SL001997	IL-1 sRI	P14778	3554	IL1R1			0.68923	9.66114e-15	0.31077	54	36	0.00977808	0.732067	2.73643e-14	0.267933	53	38	0.993397
SL001998	TFPI	P10646	7035	TFPI			0.500898	0.0740667	0.425035	55	38	0.249368	0.519164	0.0266487	0.454187	53	38	0.970851
SL001999	MDM2	Q00987	4193	MDM2			0.173902	0.308826	0.517271	53	37	1.09129e-05	2.12706e-12	0.3322	0.6678	54	38	0.992289
SL002036	FGFR4	P22455	2264	FGFR4			0.435781	0.0391096	0.525109	50	38	1.51548e-09	0.140562	0.0974284	0.76201	54	37	0.933357
SL002075	IFN-aA	P01563	3440	IF2			0.117157	0.0381147	0.844728	53	38	0.362306	0.220293	6.68861e-12	0.779707	54	38	0.849684
SL002077	Alkaline phosphatase bone	P05186	249	ALPL			0.499145	0.119798	0.381057	53	38	0.269553	0.505984	0.113972	0.380044	53	38	0.959251
SL002078	TGF-b R II	P37173	7048	TGFBR2			2.21755e-13	0.224301	0.775699	50	37	3.59004e-15	0.14791	0.0839564	0.768133	53	38	0.995744
SL002081	Cadherin-5	P33151	1003	CDH5			0.563064	3.70673e-14	0.436936	55	36	0.0659449	0.54478	2.25332e-15	0.45522	55	36	0.951458
SL002086	Ficolin-3	O75636	8547	FCN3			0.043091	0.510982	0.445927	53	38	0.184677	0.24807	0.384988	0.366941	55	37	0.965024
SL002093	Histone H2A.z	P0C0S5	3015	H2AFZ			0.161794	0.348463	0.489742	55	35	9.19017e-06	0.499875	0.0785898	0.421536	55	38	0.991584
SL002506	suPAR	Q03405	5329	PLAUR			0.417795	0.174892	0.407312	54	37	0.613626	0.375217	0.217332	0.407452	54	38	0.99505
SL002508	IL-18 BPa	O95998	10068	IL18BP			9.06021e-13	0.461732	0.538268	53	37	0.964519	0.360454	0.129563	0.509982	54	38	0.94866
SL002517	TNF-a	P01375	7124	TNF		2	0.183622	1.5193e-12	0.816378	52	36	6.39449e-14	0.302931	1.32128e-14	0.697069	55	37	0.943611
SL002519	ERBB3	P21860	2065	ERBB3			0.431918	0.23958	0.328502	52	38	0.331453	0.467092	0.221461	0.311447	54	38	0.990177
SL002522	Rb	P06400	5925	RB1			0.133705	2.9807e-14	0.866295	51	34	2.76938e-06	0.242704	3.42391e-13	0.757296	55	37	0.991784
SL002524	sCD4	P01730	920	CD4			0.629152	0.0218906	0.348957	55	34	0.0562482	0.53125	0.109527	0.359223	54	37	0.85279
SL002525	C2	P06681	717	C2		1	0.177634	0.139124	0.683242	52	37	0.372127	0.30156	0.0920161	0.606424	54	37	0.964414
SL002528	NPS-PLA2	P14555	5320	PLA2G2A			0.176735	0.430496	0.392769	55	37	0.163763	0.201974	0.403752	0.394273	55	36	0.886398
SL002539	OPG	O00300	4982	TNFRSF11B			0.406752	6.79327e-12	0.593248	51	36	0.0602077	0.375816	6.24495e-14	0.624184	54	37	0.884133
SL002541	sRANKL	O14788	8600	TNFSF11			0.186297	1.49539e-13	0.813703	54	37	0.060761	0.177067	0.0595652	0.763368	54	38	0.965332
SL002542	K-ras	P01116	3845	KRAS			0.60067	6.4606e-18	0.39933	54	36	0.383444	0.63138	5.28307e-16	0.36862	53	38	0.999993
SL002561	PTHrP	P12272	5744	PTHLH			0.638356	1.53071e-17	0.361644	53	37	0.00111627	0.359887	0.19815	0.441963	53	38	0.974474
SL002621	Midkine	P21741	4192	MDK	Yes		1.50488e-12	0.351417	0.648583	55	34	0.0799427	4.72846e-14	0.339234	0.660766	55	37	0.989046
SL002640	PlGF	P49763	5228	PGF			9.95798e-14	8.97996e-13	1	51	37	7.95567e-07	0.106046	7.68036e-13	0.893954	55	38	0.991584
SL002644	ERBB1	P00533	1956	EGFR		1	7.01846e-16	0.449326	0.550674	53	37	0.324404	4.76929e-13	0.467852	0.532148	54	38	0.989603
SL002646	MMP-14	P50281	4323	MMP14			0.0764615	0.1134	0.810139	53	34	2.19231e-08	0.0720805	0.176299	0.751621	54	37	0.927994
SL002650	M2-PK	P14618	5315	PKM2			0.50417	0.150001	0.345829	53	38	0.0331414	0.444405	0.225868	0.329727	53	38	0.886398
SL002654	Epithelial cell kise	P29317	1969	EPHA2			0.252193	5.99832e-13	0.747807	50	38	0.474895	0.424877	2.64752e-14	0.575123	53	38	0.960721
SL002655	CTGF	P29279	1490	CTGF			0.257325	0.24781	0.494865	52	37	0.00674561	0.13511	0.376218	0.488672	54	37	0.957493
SL002662	Coagulation Factor XI	P03951	2160	F11			0.160375	0.245787	0.593837	55	36	0.795325	0.00769004	0.3989	0.59341	55	37	0.991626
SL002684	CSF-1	P09603	1435	CSF1		1	7.41947e-14	0.228562	0.771438	55	34	0.00133277	0.337486	0.040099	0.622415	54	38	0.989207
SL002695	Glutamate carboxypeptidase	Q96KP4	55748	CNDP2			0.563726	6.63407e-13	0.436274	51	35	0.000156129	0.426614	5.10704e-15	0.573386	54	38	0.993923
SL002702	PIM1	P11309	5292	PIM1			2.73108e-13	0.253638	0.746362	52	35	4.80254e-15	4.4622e-12	0.192821	0.807179	54	37	0.931543
SL002704	PTN	P21246	5764	PTN			0.450727	2.57094e-12	0.549273	53	38	0.00243166	0.526696	2.55588e-13	0.473304	55	38	0.999952
SL002705	Thrombospondin-1	P07996	7057	THBS1			0.405796	0.127175	0.467029	54	37	0.890057	0.16866	0.250808	0.580531	55	37	0.999946
SL002706	CD23	P06734	2208	FCER2			0.587379	6.69799e-14	0.412621	51	38	0.731797	0.560787	4.53098e-14	0.439213	54	38	0.940665
SL002755	PAPP-A	Q13219	5069	PAPPA			0.671134	9.55868e-14	0.328866	54	35	0.0528817	0.696605	1.17971e-13	0.303395	55	36	0.956813
SL002756	hnRNP K	P61978	3190	HNRNPK			7.29238e-13	3.12962e-12	1	51	35	9.32217e-12	0.00508806	0.0469167	0.947995	55	37	0.989897
SL002763	Kallikrein 11	Q9UBX7	11012	KLK11			2.03432e-13	0.541004	0.458996	53	38	0.549734	5.17978e-13	0.5291	0.4709	54	38	0.95895
SL002783	Cardiotrophin-1	Q16619	1489	CTF1			0.360455	0.068133	0.571412	54	36	0.0102961	0.394043	0.0827055	0.523252	55	38	0.949117
SL002792	BARK1	P25098	156	ADRBK1			0.36239	0.390808	0.246802	54	37	0.0149483	0.337117	0.404254	0.258629	54	37	0.94246
SL002803	PGP9.5	P09936	7345	UCHL1			0.776707	8.51864e-14	0.223293	54	36	0.000149875	0.596669	0.153347	0.249984	54	37	0.952661
SL002823	sL-Selectin	P14151	6402	SELL			0.32857	4.03767e-13	0.67143	53	38	0.858002	0.324599	4.24724e-14	0.675401	54	38	0.995423
SL002922	sICAM-1	P05362	3383	ICAM1		1	0.851703	0.0408951	0.107401	54	38	0.000142594	0.833485	0.00424435	0.162271	53	38	0.964318
SL003041	PF-4	P02776	5196	PF4	Yes		9.35376e-12	0.305154	0.694846	53	36	0.571994	0.366804	0.168758	0.464438	54	37	0.962828
SL003043	TIMP-3	P35625	7078	TIMP3			0.643018	0.0819147	0.275067	52	36	0.0461894	0.482593	0.121168	0.396239	55	38	0.999952
SL003060	bFGF-R	P11362	2260	FGFR1			0.496219	1.22297e-13	0.503781	52	38	0.88119	0.47877	0.0156207	0.505609	53	38	0.960917
SL003080	MIF	P14174	4282	MIF			0.557695	1.08513e-14	0.442305	53	36	0.536976	0.604124	4.66578e-14	0.395876	55	36	0.965047
SL003104	Eotaxin-2	O00175	6369	CCL24			1.27501e-13	1.61472e-13	1	52	33	8.58415e-08	6.68904e-22	2.43866e-13	1	55	36	0.930391
SL003166	ALCAM	Q13740	214	ALCAM			5.35547e-13	0.529234	0.470766	52	37	0.354174	6.27865e-13	0.517635	0.482365	54	38	0.999932
SL003167	BLC	O43927	10563	CXCL13		1	3.95739e-14	0.3721	0.6279	54	37	0.479248	0.109821	0.280514	0.609665	54	38	0.994949
SL003168	CTACK	Q9Y4X3	10850	CCL27			0.347938	1.75597e-11	0.652062	52	37	0.16627	0.226674	0.0477284	0.725597	54	37	0.999939
SL003169	E-78	P42830	6374	CXCL5			1.65028e-12	0.208148	0.791852	53	36	1.01208e-08	2.59345e-13	0.285321	0.714679	54	37	0.999941
SL003171	FGF-4	P08620	2249	FGF4			0.68424	2.61998e-13	0.31576	53	35	3.55818e-05	0.527822	3.77827e-15	0.472178	55	36	0.963135
SL003172	GCP-2	P80162	6372	CXCL6			0.266305	0.36992	0.363774	54	38	0.65498	0.224835	0.434776	0.340389	54	37	0.92779
SL003173	Gro-a	P09341	2919	CXCL1			0.36629	0.196985	0.436725	53	34	1.9567e-05	0.578506	3.09199e-14	0.421494	53	38	0.88272
SL003176	I-309	P22362	6346	CCL1			0.279469	3.27233e-16	0.720531	50	37	0.0769072	0.357524	1.07522e-13	0.642476	53	38	0.945571
SL003177	sICAM-2	P13598	3384	ICAM2			8.97208e-14	0.22657	0.77343	53	37	0.013779	1.76452e-14	0.190013	0.809987	54	38	0.988937
SL003178	sICAM-3	P32942	3385	ICAM3			0.22265	9.57254e-14	0.77735	50	37	2.1394e-09	0.167873	5.58576e-13	0.832127	53	38	0.940491
SL003179	Integrin a1b1	P56199 P05556	3672 3688	ITGA1 ITGB1			0.510416	0.0623596	0.427225	51	35	0.018053	0.586582	0.0525321	0.360885	54	37	0.994585
SL003182	Integrin aVb5	P06756 P18084	3685 3693	ITGAV ITGB5			0.289992	0.359737	0.350271	53	36	0.0623687	0.487196	0.131542	0.381263	54	37	0.965927
SL003183	IP-10	P02778	3627	CXCL10		1	0.399659	3.24348e-11	0.600341	52	38	1.12878e-06	0.439156	0.0723757	0.488468	54	37	0.990807
SL003184	sLeptin R	P48357	3953	LEPR			0.676935	0.156661	0.166404	52	36	0.000156531	0.608215	0.229118	0.162667	53	38	0.830739
SL003186	Lymphotactin	P47992	6375	XCL1			0.206452	1.18736e-12	0.793548	52	36	3.38403e-10	0.282814	3.75151e-13	0.717186	53	37	0.914237
SL003187	MDC	O00626	6367	CCL22			0.551377	1.17338e-12	0.448623	52	37	0.336227	0.583682	5.58541e-13	0.416318	54	37	0.951269
SL003189	MIP-3b	Q99731	6363	CCL19			1.16932e-12	0.238648	0.761352	50	36	9.1112e-07	2.60942e-13	0.226272	0.773728	54	37	0.931808
SL003190	MIP-5	Q16663	6359	CCL15		1	0.577416	0.109388	0.313196	55	38	8.94477e-05	0.217052	0.441101	0.341848	54	37	0.976442
SL003191	P-2	P02775	5473	PPBP		1	0.0635136	0.345347	0.591139	53	36	0.933612	5.01677e-14	0.335488	0.664512	55	38	0.999952
SL003192	Properdin	P27918	5199	CFP			0.159781	0.264186	0.576033	54	36	0.00206266	0.262335	0.277749	0.459916	54	37	0.973369
SL003193	6Ckine	O00585	6366	CCL21			0.719617	4.45519e-15	0.280383	53	36	0.594783	0.685079	6.94663e-14	0.314921	54	37	0.957961
SL003196	TARC	Q92583	6361	CCL17			0.385488	0.259608	0.354904	54	37	0.0445204	0.517149	0.181119	0.301731	54	37	0.947444
SL003197	TECK	O15444	6370	CCL25			0.471208	0.177318	0.351474	53	36	0.454846	0.551356	0.134734	0.31391	54	37	0.99553
SL003198	Tescin	P24821	3371	TNC		2	0.734464	9.82401e-15	0.265536	53	37	0.154334	0.728724	1.57257e-13	0.271276	53	38	0.886398
SL003199	sTie-1	P35590	7075	TIE1			0.629034	5.74982e-16	0.370966	55	35	0.288517	0.6332	1.33179e-15	0.3668	54	38	0.99473
SL003200	sTie-2	Q02763	7010	TEK			0.680756	1.06925e-14	0.319244	54	38	0.428754	0.665128	1.71656e-14	0.334872	54	38	0.990419
SL003201	VEGF sR2	P35968	3791	KDR			0.428194	0.356808	0.214998	54	35	0.304936	0.368375	0.406925	0.2247	54	37	0.945645
SL003220	C3adesArg	P01024	718	C3	Yes		0.0294272	2.95966e-18	0.970573	54	37	0.0353713	0.0142573	0.0105344	0.975208	54	38	0.999845
SL003280	HMG-1	P09429	3146	HMGB1			0.583983	1.91676e-14	0.416017	53	34	0.00283701	0.568484	2.46489e-13	0.431516	55	36	0.96305
SL003300	HCC-4	O15467	6360	CCL16			0.349763	0.415662	0.234575	54	36	0.243394	0.261543	0.503249	0.235208	54	37	0.885601
SL003301	Ck-b-8-1	P55773	6368	CCL23			0.167691	0.189188	0.64312	51	36	0.547849	0.117157	0.265944	0.616899	55	38	0.999952
SL003302	MPIF-1	P55773	6368	CCL23			0.273621	0.297925	0.428454	53	36	0.184873	0.478046	0.117826	0.404129	53	38	0.999897
SL003303	CCL28	Q9NRJ3	56477	CCL28			0.395283	0.049827	0.55489	51	36	0.00528701	0.297893	0.155763	0.546344	55	38	0.991584
SL003304	IGF-I sR	P08069	3480	IGF1R			0.435088	1.20242e-14	0.564912	53	38	0.455012	0.430306	2.77357e-13	0.569694	53	38	0.997568
SL003305	IL-2 sRa	P01589	3559	IL2RA			0.13875	7.59715e-13	0.86125	52	35	3.44489e-13	0.193751	0.101051	0.705198	55	36	0.947741
SL003307	IL-2 sRg	P31785	3561	IL2RG			0.41566	0.328686	0.255654	53	38	0.399364	0.415997	0.327767	0.256236	53	38	0.945436
SL003308	IL-4 sR	P24394	3566	IL4R			3.37155e-14	2.01014e-14	1	52	36	7.5408e-12	0.0497331	8.97267e-14	0.950267	55	37	0.939662
SL003309	LBP	P18428	3929	LBP			0.306893	0.217588	0.475519	53	37	0.694206	0.253268	0.259596	0.487136	54	38	0.930209
SL003310	VEGF121	P15692	7422	VEGFA			0.301472	0.0878996	0.610628	52	36	0.00183107	0.277732	0.0778165	0.644452	55	37	0.99473
SL003322	VEGF sR3	P35916	2324	FLT4			0.794385	3.81331e-13	0.205615	52	37	0.675805	0.813051	1.35785e-13	0.186949	54	37	0.978072
SL003323	PARC	P55774	6362	CCL18		1	0.243946	0.532573	0.223481	53	38	0.386931	0.207616	0.567602	0.224782	53	38	0.835535
SL003324	Coagulation Factor Xa	P00742	2159	F10			0.479912	6.15486e-15	0.520088	55	36	0.805288	0.45244	5.8532e-13	0.54756	54	38	0.995236
SL003326	I-TAC	O14625	6373	CXCL11			0.41734	0.0996798	0.48298	52	37	0.932342	0.575693	6.24541e-13	0.424307	54	38	0.939871
SL003327	Factor D	P00746	1675	CFD			0.126368	1.55635e-11	0.873632	52	37	0.674459	0.115221	2.70086e-11	0.884779	54	37	0.940954
SL003328	Factor I	P05156	3426	CFI		1	0.152522	0.15809	0.689389	53	38	0.0545066	0.341261	0.0684153	0.590324	54	37	0.843262
SL003329	HCC-1	Q16627	6358	CCL14			0.533657	0.110368	0.355976	55	37	0.835281	0.508548	0.130383	0.361069	55	37	0.930209
SL003331	MMP-16	P51512	4325	MMP16			0.0726441	9.34898e-12	0.927356	54	35	4.69111e-14	0.00940998	1.46494e-11	0.99059	54	37	0.969843
SL003332	MMP-17	Q9ULZ9	4326	MMP17			1.37878e-13	3.36313e-14	1	55	36	1.51251e-10	1.01639e-14	7.35474e-15	1	54	37	0.955052
SL003334	EMAP-2	Q12904	9255	AIMP1			0.476494	2.63277e-14	0.523506	54	34	0.00198118	0.472721	1.75593e-14	0.527279	55	36	0.932006
SL003341	Fibrinogen g-chain dimer	P02679	2266	FGG		4	0.377271	1.31411e-15	0.622729	54	36	0.594422	0.390853	0.0374027	0.571744	53	38	0.94032
SL003362	C3d	P01024	718	C3			0.230167	1.30746e-12	0.769833	51	35	2.6927e-07	0.292733	2.92641e-13	0.707267	55	36	0.946978
SL003440	PAFAH	Q13093	7941	PLA2G7			0.485944	0.0608224	0.453233	54	36	0.696121	0.56448	2.13018e-12	0.43552	55	38	0.999952
SL003461	ACTH	P01189	5443	POMC			0.120995	9.95495e-11	0.879005	55	33	3.6255e-15	1.48057e-14	0.133956	0.866044	54	38	0.994079
SL003520	calreticulin	P27797	811	CALR			1.23345e-11	0.141261	0.858739	52	37	3.90421e-08	0.105187	0.127761	0.767052	54	37	0.955021
SL003522	ERP29	P30040	10961	ERP29			0.260062	0.164248	0.57569	54	36	0.92824	0.332254	0.145526	0.52222	55	36	0.998374
SL003524	Protein disulfide isomerase A3	P30101	2923	PDIA3			0.23248	0.334613	0.432907	54	37	0.338247	0.221813	0.318413	0.459774	53	38	0.970494
SL003542	NG36	Q96KQ7	10919	EHMT2			1.27571e-12	0.502011	0.497989	53	36	0.233926	2.6931e-14	0.501668	0.498332	53	38	0.975821
SL003643	Glutathione S-transferase Pi	P09211	2950	GSTP1			1.07348e-12	0.58552	0.41448	54	37	0.311153	0.0133059	0.550613	0.436082	54	37	0.959793
SL003647	annexin VI	P08133	309	ANXA6	Yes		0.0396857	0.190772	0.769542	53	34	2.91002e-07	0.0828391	0.319401	0.59776	54	37	0.930635
SL003648	Rab GDP dissociation inhibitor beta	P50395	2665	GDI2			0.239878	0.403623	0.356499	54	36	0.446445	0.29217	0.393536	0.314294	55	38	0.999952
SL003653	phosphoglycerate kise 1	P00558	5230	PGK1			5.57123e-13	0.546302	0.453698	52	36	0.69856	3.40757e-15	0.529371	0.470629	54	37	0.943022
SL003655	Transketolase	P29401	7086	TKT			0.297493	0.328245	0.374262	52	38	0.271849	0.220119	0.439672	0.340209	53	38	0.974523
SL003657	Calcineurin	Q08209 P63098	5530 5534	PPP3CA PPP3R1			0.374562	0.267366	0.358073	54	36	0.296988	0.297276	0.368621	0.334104	55	37	0.993135
SL003658	Aflatoxin B1 aldehyde reductase	O43488	8574	AKR7A2			0.354763	0.367844	0.277393	53	38	0.671041	0.275838	0.459459	0.264703	54	37	0.853374
SL003674	BCL2-like 1 protein	Q07817	598	BCL2L1			3.49867e-12	0.31887	0.68113	55	34	0.738736	0.201024	0.184586	0.614391	55	38	0.999952
SL003679	IGF-II receptor	P11717	3482	IGF2R			0.558362	0.0965214	0.345117	55	37	0.39152	0.640374	0.0190995	0.340527	54	37	0.851267
SL003680	sRAGE	Q15109	177	AGER			0.51559	0.225525	0.258884	54	37	0.594414	0.540788	0.20001	0.259202	54	37	0.964316
SL003685	PBEF	P43490	10135	MPT			0.129534	0.432027	0.438439	52	37	0.01284	0.101211	0.485641	0.413147	53	38	0.970874
SL003687	Nucleoside diphosphate kise A	P15531	4830	NME1			0.130309	6.31071e-13	0.869691	54	37	0.0346101	0.132094	9.50089e-14	0.867906	55	36	0.959269
SL003690	RANK	Q9Y6Q6	8792	TNFRSF11A			0.490613	1.99053e-15	0.509387	51	35	3.70245e-09	3.63533e-14	0.372685	0.627315	55	38	0.999952
SL003703	BFL1	Q16548	597	BCL2A1			0.56105	1.46977e-14	0.43895	54	35	5.17454e-11	0.490166	1.52196e-12	0.509834	55	37	0.951093
SL003710	Caspase-2	P42575	835	CASP2			0.277408	0.0312838	0.691308	53	36	0.000428229	0.305721	1.93306e-11	0.694279	54	37	0.956314
SL003711	Caspase-3	P42574	836	CASP3			9.03965e-16	0.558833	0.441167	55	38	0.589637	1.36295e-14	0.530715	0.469285	54	38	0.99678
SL003717	Caspase-10	Q92851	843	CASP10			0.477297	2.19587e-12	0.522703	53	37	0.481636	0.431228	2.17868e-14	0.568772	55	36	0.884133
SL003726	Chk2	O96017	11200	CHEK2			2.36569e-13	1.75779e-15	1	51	35	7.98586e-13	0.119801	6.22288e-12	0.880199	54	37	0.966231
SL003728	cIAP-2	Q13489	330	BIRC3			0.124219	3.807e-14	0.875781	52	36	7.77016e-12	0.0168385	0.0962744	0.886887	54	37	0.956088
SL003733	SMAC	Q9NR28	56616	DIABLO			2.31773e-15	2.29563e-15	1	54	38	0.647041	0.0291186	1.61261e-13	0.970881	53	38	0.958471
SL003735	4-1BB ligand	P41273	8744	TNFSF9			0.387026	3.75055e-12	0.612974	50	36	1.76312e-14	8.61734e-13	0.253844	0.746156	54	36	0.998492
SL003738	B7	P33681	941	CD80			0.345063	0.0806277	0.574309	54	36	1.6504e-07	0.216554	0.183161	0.600285	55	36	0.998132
SL003739	DcR3	O95407	8771	TNFRSF6B			4.23446e-12	0.0121815	0.987818	54	34	2.31436e-12	3.57189e-13	0.0697274	0.930273	54	37	0.939787
SL003744	Galectin-3	P17931	3958	LGALS3			0.222238	0.362168	0.415595	52	38	0.251989	0.117419	0.414499	0.468082	53	38	0.974933
SL003753	DLC8	P63167	8655	DYNLL1			0.0108338	0.0377418	0.951424	50	35	3.64326e-15	1.52564e-12	0.131301	0.868699	54	38	0.994079
SL003761	pTEN	P60484	5728	PTEN			0.129574	1.19886e-11	0.870426	53	35	2.55054e-12	0.128733	0.0401877	0.831079	53	38	0.99633
SL003764	NCAM-120	P13591	4684	NCAM1			0.633969	2.36359e-13	0.366031	53	37	0.612555	0.634443	2.95628e-14	0.365557	53	38	0.865847
SL003770	SARP-2	Q8N474	6422	SFRP1			0.0918918	0.581203	0.326906	54	37	0.00772304	1.08791e-13	0.589003	0.410997	54	37	0.949094
SL003785	GAPDH liver	P04406	2597	GAPDH		1	0.421219	0.257649	0.321132	52	37	0.0103069	0.397969	0.280986	0.321044	54	38	0.985779
SL003793	MEK1	Q02750	5604	MAP2K1			2.94269e-12	0.450512	0.549488	52	36	0.103692	1.98789e-13	0.385359	0.614641	54	37	0.966337
SL003800	Kallikrein 4	Q9Y5K2	9622	KLK4			0.0217316	2.82256e-14	0.978268	49	36	1.92747e-10	1.20881e-13	0.10807	0.89193	54	37	0.990935
SL003803	ERBB4	Q15303	2066	ERBB4			0.108797	0.0472386	0.843964	55	35	8.70565e-07	0.21591	2.06372e-15	0.78409	55	36	0.987797
SL003849	FGF9	P31371	2254	FGF9			1.24275e-16	0.0723865	0.927613	55	36	1.13587e-05	1.1853e-15	0.033274	0.966726	54	37	0.927729
SL003862	CD40 ligand soluble	P29965	959	CD40LG			0.021585	6.58946e-14	0.978415	52	37	0.000250146	0.108462	8.97298e-12	0.891538	55	36	0.962896
SL003863	kallikrein 5	Q9Y337	25818	KLK5			0.0856959	0.39014	0.524164	52	38	0.627068	9.82858e-14	0.416928	0.583072	54	38	0.940224
SL003872	gp130 soluble	P40189	3572	IL6ST			0.142345	0.290969	0.566686	53	37	0.670726	0.247322	0.237986	0.514692	54	37	0.865847
SL003915	kallikrein 8	O60259	11202	KLK8			0.459714	0.0192549	0.521031	53	36	0.323183	0.472557	0.0128325	0.514611	55	36	0.978776
SL003916	kallikrein 12	Q9UKR0	43849	KLK12			0.577217	9.77372e-14	0.422783	52	37	0.364969	0.586651	1.33148e-13	0.413349	53	38	0.940026
SL003918	kallikrein 13	Q9UKR3	26085	KLK13			0.152714	1.84427e-12	0.847286	51	38	0.195652	0.154835	2.7055e-13	0.845165	53	38	0.836843
SL003919	kallikrein 14	Q9P0G3	43847	KLK14			0.137633	3.84562e-16	0.862367	52	36	0.568159	0.126925	1.521e-12	0.873075	54	37	0.962422
SL003930	HPG-	P15428	3248	HPGD			0.578791	1.08576e-13	0.421209	55	34	0.0047801	0.534205	9.24831e-15	0.465795	55	36	0.965543
SL003951	BDNF	P23560	627	BDNF	Yes		0.298816	1.11598e-12	0.701184	54	36	0.223759	0.283084	5.61314e-13	0.716916	55	37	0.999977
SL003970	PTH	P01270	5741	PTH			7.09882e-13	7.7498e-12	1	54	34	5.51811e-15	0.00550039	1.9674e-16	0.9945	55	37	0.996183
SL003974	Activated Protein C	P04070	5624	PROC			9.40838e-15	0.155485	0.844515	51	36	0.127039	3.8299e-16	0.144494	0.855506	54	38	0.991548
SL003990	FGFR-2	P21802	2263	FGFR2			1.67647e-14	7.62849e-15	1	52	34	4.29359e-10	8.33289e-13	4.56525e-13	1	54	38	0.989078
SL003993	BMP-6	P22004	654	BMP6			1.70406e-14	0.119795	0.880205	51	36	3.12628e-12	0.145414	3.22646e-11	0.854586	53	38	0.940269
SL003994	BMP-1	P13497	649	BMP1			7.30522e-14	0.477521	0.522479	53	38	0.623606	7.19288e-14	0.457411	0.542589	53	38	0.959212
SL004008	Proteise-3	P24158	5657	PRTN3			0.643947	8.28168e-13	0.356053	53	37	0.705151	0.609539	1.21689e-15	0.390461	53	38	0.95707
SL004009	RAC1	P63000	5879	RAC1			0.365713	0.283161	0.351126	53	37	0.0215188	0.33927	0.378454	0.282276	53	38	0.877739
SL004010	SCF sR	P10721	3815	KIT			0.582647	5.95324e-16	0.417353	53	38	0.316756	0.567567	3.64552e-15	0.432433	53	38	0.957118
SL004015	TAFI	Q96IY4	1361	CPB2			0.264827	0.329216	0.405956	54	36	0.0782908	0.240357	0.35243	0.407213	54	37	0.959062
SL004016	CXCL16 soluble	Q9H2A7	58191	CXCL16			0.197254	0.338805	0.46394	54	38	0.270232	0.138482	0.399941	0.461577	55	38	0.999952
SL004060	Endothelin-converting enzyme 1	P42892	1889	ECE1			0.620224	1.08827e-12	0.379776	53	37	0.592508	0.63945	3.22723e-13	0.36055	53	38	0.872195
SL004063	FGFR-3	P22607	2261	FGFR3			2.91987e-11	3.87464e-16	1	51	35	2.2246e-10	0.10414	1.04891e-13	0.89586	55	37	0.994079
SL004064	GIB	P04054	5319	PLA2G1B			0.500161	1.87604e-13	0.499839	53	37	0.141923	0.450245	1.76564e-13	0.549755	55	37	0.939358
SL004066	GIIE	Q9NZK7	30814	PLA2G2E			2.89357e-14	1.34479e-13	1	53	37	5.34552e-17	2.60058e-15	0.040983	0.959017	54	38	0.989382
SL004067	GX	O15496	8399	PLA2G10			0.309631	8.62535e-13	0.690369	52	36	6.47604e-13	0.0946473	0.0406574	0.864695	54	37	0.947575
SL004068	Granzyme B	P10144	3002	GZMB			0.647859	1.28119e-13	0.352141	52	36	1.23081e-05	0.262542	0.224188	0.51327	54	38	0.989766
SL004070	Ubiquitin	P62979	6233	RPS27A			0.217062	1.12422e-14	0.782938	52	35	4.64995e-05	0.339369	4.65014e-14	0.660631	55	37	0.99537
SL004078	BMP-7	P18075	655	BMP7			0.343736	0.277112	0.379152	55	37	0.00288252	0.124226	0.454628	0.421146	55	37	0.993688
SL004080	BMPR1A	P36894	657	BMPR1A			0.361051	5.00991e-12	0.638949	54	36	0.18516	0.35046	3.63582e-16	0.64954	55	36	0.99906
SL004081	Bone proteoglycan II	P07585	1634	DCN			0.0546342	0.4446	0.500766	52	37	0.254828	0.149963	0.380437	0.4696	53	38	0.86253
SL004118	TrATPase	P13686	54	ACP5			0.47767	0.0993685	0.422961	53	34	0.598529	0.380014	0.23214	0.387846	55	36	0.966262
SL004119	discoidin domain receptor 1	Q08345	780	DDR1			0.168511	0.136746	0.694743	51	35	0.000225884	6.9285e-13	0.253693	0.746307	55	37	0.989191
SL004120	Discoidin domain receptor 2	Q16832	4921	DDR2			0.0365413	0.318787	0.644671	52	35	0.178557	2.32362e-12	0.36224	0.63776	54	37	0.943731
SL004125	IR	P06213	3643	INSR			0.468061	4.0795e-12	0.531939	53	38	0.569623	0.486754	6.29584e-15	0.513246	53	38	0.965726
SL004126	4-1BB	Q07011	3604	TNFRSF9			2.4523e-11	0.367741	0.632259	52	35	6.2903e-07	0.126727	0.213812	0.659461	54	37	0.970936
SL004128	Activin RIB	P36896	91	ACVR1B			0.0351269	1.47849e-13	0.964873	52	36	3.78988e-06	0.227973	1.39371e-12	0.772027	54	38	0.999871
SL004131	B7-2	P42081	942	CD86			2.10949e-13	0.331008	0.668992	52	37	1.70734e-07	0.401717	2.14058e-12	0.598283	55	38	0.991584
SL004133	BMP RII	Q13873	659	BMPR2			0.287151	3.33403e-12	0.712849	51	36	5.78692e-17	0.176376	7.78858e-15	0.823624	53	38	0.932539
SL004134	CD27	P26842	939	CD27	Yes		1.52855e-12	0.38355	0.61645	53	38	0.1668	3.20645e-15	0.403155	0.596845	54	37	0.989287
SL004136	Dtk	Q06418	7301	TYRO3			4.17458e-12	0.501882	0.498118	54	36	0.872938	0.00146145	0.446918	0.551621	55	37	0.949427
SL004137	EphA1	P21709	2041	EPHA1			0.177783	0.39169	0.430527	53	36	0.790643	3.23899e-14	0.522695	0.477305	54	37	0.959237
SL004140	Ephrin-A4	P52798	1945	EF4			0.402356	0.158658	0.438986	52	38	0.942027	0.346425	0.231355	0.42222	54	38	0.956118
SL004141	Ephrin-A5	P52803	1946	EF5			0.277465	0.22531	0.497225	53	37	0.221116	0.148898	0.335488	0.515614	53	38	0.932919
SL004142	Ephrin-B3	Q15768	1949	EFNB3			0.168249	2.99095e-13	0.831751	54	35	9.25271e-10	0.24895	3.5496e-14	0.75105	55	36	0.932494
SL004143	GFRa-2	O00451	2675	GFRA2			0.0800676	0.529158	0.390775	53	38	0.691803	0.110364	0.495212	0.394424	53	38	0.881005
SL004144	GFRa-3	O60609	2676	GFRA3			0.0220589	3.964e-12	0.977941	52	36	1.50827e-13	0.136432	1.84224e-13	0.863568	54	37	0.989927
SL004145	HVEM	Q92956	8764	TNFRSF14			0.518069	2.8991e-12	0.481931	52	36	0.0288533	0.301222	0.108116	0.590662	54	37	0.994298
SL004146	IL-1 R4	Q01638	9173	IL1RL1			0.723768	2.29087e-13	0.276232	54	36	0.74228	0.768286	2.21927e-13	0.231714	54	38	0.985779
SL004147	IL-10 Rb	Q08334	3588	IL10RB			6.808e-15	0.303921	0.696079	52	36	4.06455e-10	1.65984e-13	0.129998	0.870002	54	37	0.957945
SL004148	IL-12 Rb1	P42701	3594	IL12RB1			0.162797	4.39706e-15	0.837203	52	35	1.96277e-12	0.16026	2.99711e-13	0.83974	54	38	0.995423
SL004149	IL-13 Ra1	P78552	3597	IL13RA1			1.69016e-12	0.440297	0.559703	52	37	0.189521	2.28424e-13	0.400893	0.599107	55	37	0.999835
SL004151	IL-15 Ra	Q13261	3601	IL15RA			0.328452	1.77266e-12	0.671548	54	34	7.14526e-08	0.261307	1.21169e-13	0.738693	55	38	0.999952
SL004152	IL-18 Ra	Q13478	8809	IL18R1			0.0797042	0.527282	0.393014	55	37	0.50202	0.145686	0.430908	0.423406	55	37	0.995132
SL004153	M-CSF R	P07333	1436	CSF1R			0.402217	0.100052	0.49773	51	38	0.000718471	0.422395	0.0953578	0.482247	54	37	0.96773
SL004154	NCAM-L1	P32004	3897	L1CAM			0.642444	1.11862e-12	0.357556	52	38	0.53744	0.613944	6.93954e-13	0.386056	53	38	0.974958
SL004155	PDGF Rb	P09619	5159	PDGFRB			0.665781	0.163111	0.171108	53	37	3.49652e-05	0.504006	0.206927	0.289067	55	37	0.990841
SL004156	TRAIL R1	O00220	8797	TNFRSF10A			6.34998e-13	0.0549056	0.945094	51	38	2.61278e-09	1.02796e-13	1.84837e-16	1	53	38	0.995501
SL004159	TRAIL R4	Q9UBN6	8793	TNFRSF10D		1	0.682212	1.98317e-13	0.317788	52	38	0.476696	0.521151	0.0889002	0.389949	55	38	0.949117
SL004160	TrkB	Q16620	4915	NTRK2			0.400128	3.51935e-16	0.599872	54	37	0.521669	0.410588	0.0287643	0.560647	54	38	0.954471
SL004180	CD30	P28908	943	TNFRSF8			0.278431	0.0484263	0.673143	54	33	0.0131618	0.309635	0.073897	0.616468	55	37	0.989766
SL004182	GV	P39877	5322	PLA2G5			0.393005	1.25214e-13	0.606995	53	36	9.07309e-06	0.369782	1.72918e-16	0.630218	55	36	0.971878
SL004183	P-Cadherin	P22223	1001	CDH3			0.174055	2.59146e-17	0.825945	54	38	0.849268	0.169945	4.65877e-13	0.830055	54	38	0.999946
SL004208	annexin I	P04083	301	ANXA1		1	0.381364	0.0764025	0.542233	53	35	0.00211463	0.197565	0.229925	0.57251	54	37	0.95851
SL004209	annexin II	P07355	302	ANXA2			0.172388	0.42467	0.402942	54	36	0.0485908	0.165764	0.422428	0.411808	54	37	0.958377
SL004230	tau	P10636	4137	MAPT			2.09578e-12	1.20048e-13	1	54	35	2.99925e-10	0.108183	5.35279e-17	0.891817	54	38	0.991704
SL004253	17-beta-HSD 1	P14061	3292	HSD17B1			3.6812e-13	0.323496	0.676504	52	37	1.01168e-07	1.21727e-13	0.328651	0.671349	54	38	0.952464
SL004258	Adiponectin	Q15848	9370	ADIPOQ			0.724467	3.91197e-14	0.275533	53	37	0.274974	0.715582	1.1284e-12	0.284418	54	38	0.994079
SL004260	resistin	Q9HD89	56729	RETN		2	0.505596	0.137434	0.356971	54	37	0.0204345	0.635514	0.0140111	0.350475	55	38	0.999952
SL004271	GFAP	P14136	2670	GFAP			2.49929e-12	0.041371	0.958629	53	34	6.16135e-13	0.0867785	0.0205323	0.892689	54	38	0.941997
SL004296	Myokise human	P00568	203	AK1			0.478964	0.000441376	0.520594	53	38	0.556123	0.502387	1.09694e-13	0.497613	54	37	0.836713
SL004297	NEUREGULIN-1	Q02297	3084	NRG1			0.323371	0.165377	0.511252	53	37	0.0153739	0.324185	0.24285	0.432965	53	38	0.957318
SL004298	granzyme A	P12544	3001	GZMA			0.370209	0.0281166	0.601675	53	34	0.0604711	0.438154	6.93228e-13	0.561846	53	38	0.956406
SL004299	Livin B	Q96CA5	79444	BIRC7			5.22338e-15	5.40623e-14	1	52	35	1.55131e-10	0.020975	4.54118e-14	0.979025	54	38	0.99537
SL004301	Ku70	P12956	2547	XRCC6			7.58311e-12	0.0752772	0.924723	53	35	8.70011e-11	0.158635	1.23415e-11	0.841365	55	37	0.995423
SL004304	STX1a	Q16623	6804	STX1A			0.611785	1.79014e-12	0.388215	53	36	1.60707e-07	0.560268	1.36521e-13	0.439732	55	38	0.999952
SL004305	Topoisomerase I	P11387	7150	TOP1			3.16356e-14	0.304771	0.695229	53	34	3.57286e-09	1.03413e-11	0.343108	0.656892	54	38	0.965024
SL004306	UBC9	P63279	7329	UBE2I			0.680325	1.37542e-12	0.319675	54	38	0.468963	0.635011	4.67164e-12	0.364989	53	38	0.884133
SL004326	TNFSF18	Q9UNG2	8995	TNFSF18			2.15217e-13	0.309038	0.690962	51	37	0.251013	3.15261e-13	0.279688	0.720312	54	38	0.994949
SL004327	BAFF	Q9Y275	10673	TNFSF13B			0.330125	0.122032	0.547843	53	38	0.473476	0.175989	0.19228	0.63173	55	38	0.999952
SL004329	BMP-14	P43026	8200	GDF5			0.16218	0.216468	0.621352	54	37	0.62548	0.212001	0.16096	0.627038	54	37	0.951468
SL004330	CD22	P20273	933	CD22			0.0298528	1.69794e-13	0.970147	52	37	0.00689895	0.130783	6.56667e-13	0.869217	55	38	0.999952
SL004331	CNTF	P26441	1270	CNTF			0.0543704	5.67592e-12	0.94563	53	36	1.14365e-10	8.44523e-13	0.154837	0.845163	55	38	0.991584
SL004332	EG-VEGF	P58294	84432	PROK1			0.381497	6.96456e-15	0.618503	51	36	7.76829e-09	0.448439	0.0414108	0.51015	53	38	0.949439
SL004333	FGF-10	O15520	2255	FGF10			0.336436	1.23725e-11	0.663564	51	37	0.00018871	0.313177	0.0375948	0.649228	54	38	0.941825
SL004334	FGF-16	O43320	8823	FGF16			0.26405	0.338226	0.397724	54	38	0.63127	0.195881	0.375283	0.428836	53	38	0.884133
SL004335	FGF-17	O60258	8822	FGF17			2.00534e-13	0.327487	0.672513	51	37	0.0432375	3.23068e-14	0.326063	0.673937	54	38	0.940434
SL004336	FGF-18	O76093	8817	FGF18			0.315957	1.47117e-14	0.684043	52	38	1.28861e-08	0.32275	1.03208e-13	0.67725	54	38	0.849684
SL004337	FGF-19	O95750	9965	FGF19			0.515029	9.24442e-15	0.484971	52	38	0.2339	0.526318	9.9761e-13	0.473682	55	38	0.999952
SL004338	FGF-20	Q9NP95	26281	FGF20			0.0966357	0.498352	0.405012	54	37	0.173948	0.123728	0.468917	0.407354	54	37	0.949628
SL004339	FGF-5	P12034	2250	FGF5			3.4404e-14	6.10506e-14	1	53	35	6.04019e-09	5.06452e-15	2.5955e-16	1	54	38	0.993419
SL004340	FGF-6	P10767	2251	FGF6			0.179754	0.268868	0.551378	51	38	0.23519	0.0733165	0.325187	0.601497	53	38	0.999995
SL004342	FGF-8B	P55075	2253	FGF8			0.168384	0.0197937	0.811822	52	36	1.4274e-10	0.205589	0.0329385	0.761472	55	37	0.989298
SL004343	Flt3 ligand	P49771	2323	FLT3LG			1.15164e-17	2.05724e-14	1	51	35	8.71311e-13	5.12186e-12	8.42927e-12	1	54	38	0.946594
SL004345	GDF-11	O95390	10220	GDF11			0.439973	2.37787e-14	0.560027	53	37	0.0210992	0.474911	1.4109e-13	0.525089	53	38	0.956969
SL004346	IL-20	Q9NYY1	50604	IL20			0.358941	1.81499e-16	0.641059	54	36	1.4376e-15	0.217423	3.18394e-13	0.782577	53	38	0.949511
SL004347	IL-22	Q9GZX6	50616	IL22			0.421058	3.98837e-13	0.578942	55	34	6.64423e-05	0.473825	1.69493e-11	0.526175	54	38	0.989343
SL004348	IFN-lambda 1	Q8IU54	282618	IL29			1.12748e-12	0.379259	0.620741	54	37	0.00179003	0.105782	0.321113	0.573105	54	37	0.860313
SL004349	IFN-lambda 2	Q8IZJ0	282616	IL28A			0.0673688	4.41602e-15	0.932631	53	32	4.52097e-11	0.173349	2.75208e-17	0.826651	53	38	0.95909
SL004350	IL-17B	Q9UHF5	27190	IL17B			0.299543	2.68557e-12	0.700457	50	38	5.493e-11	1.04226e-13	0.136276	0.863724	54	37	0.95841
SL004351	IL-17E	Q9H293	64806	IL25			0.380706	0.135123	0.484172	53	36	3.26562e-06	0.36135	0.0942304	0.54442	54	37	0.966262
SL004352	IL-17F	Q96PD4	112744	IL17F			0.18176	0.0911516	0.727088	54	36	0.000230461	0.278869	0.10987	0.61126	55	37	0.957287
SL004353	IL-17D	Q8TAD2	53342	IL17D			8.01121e-13	0.261394	0.738606	52	36	4.51182e-14	3.03996e-14	0.270715	0.729285	54	37	0.936365
SL004354	IL-19	Q9UHD0	29949	IL19			1.12369e-13	0.477497	0.522503	54	36	0.512306	0.0339959	0.451176	0.514828	54	36	0.868774
SL004355	LD78-beta	P16619	414062	CCL3L1			0.0909855	0.389043	0.519972	54	37	0.124934	0.261815	0.208284	0.529901	54	37	0.998
SL004356	LAG-1	Q8NHW4	388372	CCL4L1			0.519769	1.58896e-13	0.480231	50	38	0.00071044	0.4174	0.11673	0.46587	54	37	0.944253
SL004359	Neurotrophin-3	P20783	4908	NTF3			0.168267	0.214303	0.61743	53	36	0.141809	0.345726	2.55511e-14	0.654274	54	37	0.93911
SL004360	Neurotrophin-5	P34130	4909	NTF4			1.83428e-14	4.94601e-16	1	52	36	1.46501e-12	0.0302971	6.37713e-13	0.969703	53	38	0.955804
SL004362	SCGF-beta	Q9Y240	6320	CLEC11A			0.518458	2.90951e-14	0.481542	53	37	0.752273	0.554318	1.93048e-13	0.445682	53	38	0.964208
SL004363	SCGF-alpha	Q9Y240	6320	CLEC11A			0.684888	1.1757e-15	0.315112	53	37	0.782496	0.670203	1.69844e-12	0.329797	54	37	0.830473
SL004364	TACI	O14836	23495	TNFRSF13B			0.129007	2.43573e-11	0.870993	53	33	4.6489e-07	0.292036	3.06502e-12	0.707964	54	38	0.988937
SL004365	TWEAK	O43508	8742	TNFSF12			9.25361e-14	2.22259e-13	1	53	34	1.83647e-05	3.76747e-12	0.0599463	0.940054	55	36	0.954651
SL004366	TWEAKR	Q9NP84	51330	TNFRSF12A			7.82759e-14	0.165304	0.834696	54	33	6.08224e-05	0.194574	6.75717e-14	0.805426	55	36	0.963665
SL004367	DKK1	O94907	22943	DKK1			0.476511	0.0019686	0.52152	55	35	0.402056	0.486492	1.20051e-12	0.513508	55	36	0.994662
SL004400	Coagulation Factor IXab	P00740	2158	F9			0.199957	0.291366	0.508677	54	38	0.478008	0.284565	0.238398	0.477037	53	38	0.957263
SL004415	ACE2	Q9BYF1	59272	ACE2			1.33783e-12	0.287296	0.712704	52	37	0.00247944	4.29887e-13	0.285812	0.714188	55	37	0.991947
SL004438	Cystatin M	Q15828	1474	CST6			0.728368	0.0213552	0.250277	53	37	0.70163	0.74586	0.0241311	0.230009	54	37	0.97516
SL004457	Protease nexin I	P07093	5270	SERPINE2			0.419641	1.07871e-14	0.580359	52	36	6.19785e-06	0.493495	4.96144e-15	0.506505	54	37	0.962861
SL004458	Elafin	P19957	5266	PI3			0.415578	0.0639843	0.520438	55	38	0.572893	0.553341	2.51167e-13	0.446659	54	38	0.950238
SL004466	Heparin cofactor II	P05546	3053	SERPIND1			8.57706e-14	0.439883	0.560117	54	37	0.448493	1.22325e-13	0.441991	0.558009	53	38	0.947741
SL004469	amyloid precursor protein	P05067	351	APP			0.21954	0.293738	0.486722	54	36	0.316767	1.43216e-11	0.420009	0.579991	55	36	0.989053
SL004477	calgranulin B	P06702	6280	S100A9			0.603728	9.31258e-13	0.396272	53	37	0.397414	0.526573	8.6515e-14	0.473427	54	37	0.939061
SL004482	Endoglin	P17813	2022	ENG			1.50238e-14	0.581477	0.418523	52	35	0.00167781	0.18313	0.349626	0.467244	55	36	0.964007
SL004484	SP-D	P35247	6441	SFTPD			0.300763	0.0954132	0.603824	54	35	0.0180824	0.604461	1.78288e-13	0.395539	54	38	0.961785
SL004486	VEGF-C	P49767	7424	VEGFC			0.487118	1.04274e-13	0.512882	51	37	0.0425777	0.419819	9.08906e-13	0.580181	53	38	0.830212
SL004492	TLR2	O60603	7097	TLR2			8.85588e-13	0.45517	0.54483	52	38	0.311754	5.18417e-13	0.434247	0.565753	53	38	0.953761
SL004511	BPI	P17213	671	BPI			0.422574	0.0935992	0.483827	54	36	0.124348	0.56104	5.32881e-13	0.43896	54	38	0.930209
SL004515	PGRP-S	O75594	8993	PGLYRP1			0.490585	7.64364e-14	0.509415	52	37	3.44425e-05	0.626079	3.49175e-12	0.373921	54	38	0.989423
SL004516	MBL	P11226	4153	MBL2			0.720182	0.0295012	0.250317	53	38	0.448783	0.718806	0.0421139	0.23908	54	38	0.930209
SL004536	LEAP-1	P81172	57817	HAMP			0.321374	1.07331e-12	0.678626	50	36	6.77072e-07	0.361784	1.78385e-13	0.638216	54	37	0.962433
SL004556	DAF	P08174	1604	CD55			0.164221	0.286663	0.549116	51	38	0.501186	0.281841	0.257322	0.460837	53	38	0.96581
SL004579	Macrophage mannose receptor	P22897	4360	MRC1			0.789989	6.56964e-13	0.210011	55	37	0.048939	0.771631	1.92052e-14	0.228369	55	37	0.948291
SL004580	Macrophage scavenger receptor	P21757	4481	MSR1			0.527505	7.65144e-14	0.472495	52	37	0.00770443	0.369056	0.00700071	0.623944	53	38	0.933706
SL004588	IL-1 R AcP	Q9NPH3	3556	IL1RAP			0.612555	0.137668	0.249777	54	36	0.038204	0.518937	0.2219	0.259162	53	38	0.973314
SL004589	Azurocidin	P20160	566	AZU1			0.430258	0.165149	0.404593	52	38	0.134322	0.47319	0.14949	0.37732	54	38	0.990652
SL004591	G-CSF-R	Q99062	1441	CSF3R			4.78649e-12	0.0533878	0.946612	51	34	1.44303e-11	1.79938e-12	0.14137	0.85863	54	38	0.994629
SL004605	40S ribosomal protein SA	P08865	3921	RPSA			1.51721e-13	0.215094	0.784906	49	38	0.00481776	1.93533e-13	0.176036	0.823964	55	37	0.989122
SL004610	LRP8	Q14114	7804	LRP8			0.625322	2.15311e-14	0.374678	52	36	0.164156	0.657971	1.14012e-14	0.342029	53	38	0.953667
SL004625	ADAMTS-4	O75173	9507	ADAMTS4			5.59011e-12	0.269768	0.730232	53	36	0.000830223	0.304024	0.0266117	0.669365	53	38	0.964025
SL004626	ADAMTS-5	Q9U0	11096	ADAMTS5			0.597021	1.82401e-13	0.402979	54	38	0.953044	0.570083	4.16835e-13	0.429917	53	38	0.885601
SL004635	CD30 Ligand	P32971	944	TNFSF8			0.236899	0.323914	0.439187	52	36	0.00307871	0.259304	0.344561	0.396135	54	37	0.951879
SL004636	Flt-3	P36888	2322	FLT3			0.370646	0.343992	0.285362	53	37	0.336891	0.364696	0.319845	0.315458	54	37	0.945624
SL004637	MSP R	Q04912	4486	MST1R			1.18372e-14	0.305479	0.694521	53	35	2.63605e-05	8.05061e-14	0.20352	0.79648	55	36	0.932312
SL004639	TrkC	Q16288	4916	NTRK3			0.565213	1.47105e-11	0.434787	52	36	0.405878	0.448341	0.151642	0.400016	53	38	0.949549
SL004642	ADAM 9	Q13443	8754	ADAM9			0.193849	8.473e-11	0.806151	53	36	3.03074e-07	0.158321	0.0358298	0.805849	54	37	0.950509
SL004643	Angiopoietin-4	Q9Y264	51378	ANGPT4			0.424697	0.0815951	0.493708	52	37	3.11168e-06	0.470306	5.89556e-13	0.529694	55	36	0.953992
SL004644	EDA	Q92838	1896	EDA			0.175384	0.175882	0.648734	50	37	0.731195	7.38966e-18	0.169304	0.830696	55	37	0.992652
SL004645	HAI-1	O43278	6692	SPINT1			0.49245	2.36201e-14	0.50755	53	36	0.401199	0.551644	1.23105e-14	0.448356	54	38	0.988988
SL004646	Layilin	Q6UX15	143903	LAYN			0.129978	0.270804	0.599218	55	36	0.52095	0.382913	0.0280918	0.588996	55	36	0.950386
SL004648	LIGHT	O43557	8740	TNFSF14			0.249019	4.05923e-14	0.750981	52	37	3.1234e-05	0.223185	9.83056e-14	0.776815	54	37	0.964416
SL004649	OX40 Ligand	P23510	7292	TNFSF4			1.83381e-12	0.241664	0.758336	52	32	2.36618e-07	8.38537e-14	0.114918	0.885082	54	37	0.954773
SL004650	sFRP-3	Q92765	2487	FRZB			0.490196	6.24486e-11	0.509804	54	36	0.190995	0.449601	4.90751e-14	0.550399	54	37	0.998141
SL004652	WIF-1	Q9Y5W5	11197	WIF1			0.423552	1.35236e-14	0.576448	53	37	0.0730201	0.316618	5.7313e-14	0.683382	54	37	0.99497
SL004654	Granzyme H	P20718	2999	GZMH			1.07682e-12	0.209285	0.790715	51	35	1.2365e-11	0.173706	0.0597408	0.766553	55	36	0.959793
SL004660	BSP	P21815	3381	IBSP			0.398014	0.136723	0.465263	52	38	0.00696755	0.356822	0.155759	0.487418	54	38	0.990652
SL004661	Aggrecan	P16112	176	ACAN			0.299512	0.0544229	0.646065	51	35	0.85598	0.399371	1.25071e-10	0.600629	55	36	0.963741
SL004668	Apo E3	P02649	348	APOE			0.0919709	0.320039	0.58799	53	36	0.126305	0.173867	0.349059	0.477073	53	38	0.944208
SL004669	Apo E4	P02649	348	APOE			0.201289	0.304954	0.493757	53	36	0.0215219	0.269344	0.296933	0.433724	52	38	0.814077
SL004670	Artemin	Q5T4W7	9048	ARTN			4.6195e-14	1.79974e-13	1	50	37	1.23399e-08	1.23938e-13	1.56939e-13	1	55	36	0.976714
SL004671	BAFF Receptor	Q96RJ3	115650	TNFRSF13C			0.402549	0.304583	0.292868	53	37	0.487226	0.472614	0.272326	0.25506	54	38	0.989005
SL004672	BCMA	Q02223	608	TNFRSF17			0.523393	0.161322	0.315285	50	38	0.315634	0.484502	0.233086	0.282412	55	38	0.999952
SL004673	Cathepsin S	P25774	1520	CTSS			0.673349	2.84733e-12	0.326651	52	37	0.313816	0.494292	0.192959	0.312749	54	37	0.930536
SL004676	IGFBP-5	P24593	3488	IGFBP5			0.105224	0.13673	0.758046	53	38	0.896974	0.140986	0.095003	0.764011	53	38	0.953141
SL004683	Noggin	Q13253	9241	NOG			2.47688e-12	0.239893	0.760107	52	36	0.00115854	7.26095e-15	0.218689	0.781311	54	38	0.990031
SL004685	Persephin	O60542	5623	PSPN			0.151365	0.397373	0.451262	53	36	4.40107e-06	0.370553	0.106512	0.522935	53	38	0.947071
SL004686	TNFSF15	O95150	9966	TNFSF15			6.33512e-14	0.527886	0.472114	54	36	0.0670756	1.92399e-13	0.556569	0.443431	54	37	0.994624
SL004687	TSLP	Q969D9	85480	TSLP			0.175146	1.77902e-14	0.824854	55	37	1.18594e-07	0.286298	2.65863e-14	0.713702	55	38	0.999907
SL004689	WISP-1	O95388	8840	WISP1			0.136738	0.0745039	0.788758	53	37	0.0135964	0.0856018	0.152668	0.76173	55	37	0.989466
SL004692	CLF-1/CLC Complex	O75462 Q9UBD9	9244 23529	CRLF1 CLCF1			0.0216944	0.143587	0.834719	52	35	4.00158e-05	0.050596	9.76582e-14	0.949404	54	37	0.944949
SL004697	HPV E7 Type 16	P03129	1489079	Human-virus			0.227676	1.60216e-13	0.772324	53	35	5.84325e-06	0.322755	3.56247e-13	0.677245	53	38	0.930908
SL004698	HPV E7 Type18	P06788	1489089	Human-virus			0.0158125	0.256055	0.728132	52	35	0.00531236	0.00539702	0.338687	0.655916	54	37	0.988642
SL004704	COMMD7	Q86VX2	149951	COMMD7			2.55904e-12	0.530879	0.469121	51	38	0.981371	1.29906e-12	0.550134	0.449866	53	38	0.954238
SL004708	CTAP-III	P02775	5473	PPBP			0.203621	0.227324	0.569055	53	37	0.360315	4.46383e-14	0.384736	0.615264	55	36	0.990335
SL004712	SDF-1	P48061	6387	CXCL12			3.82563e-14	0.4264	0.5736	54	38	0.508493	8.15413e-12	0.401209	0.598791	55	37	0.992559
SL004714	LIF sR	P42702	3977	LIFR			1.12417e-11	3.72424e-12	1	53	35	3.26896e-11	1.63472e-12	0.046787	0.953213	54	37	0.954785
SL004716	JNK2	P45984	5601	MAPK9			0.229361	0.157015	0.613625	55	36	0.374108	0.249281	0.140626	0.610093	55	37	0.959145
SL004718	Karyopherin-a2	P52292	3838	KP2			0.332418	0.149642	0.517941	53	37	0.0162195	0.202212	0.26329	0.534498	54	37	0.957376
SL004720	Calcineurin B a	P63098	5534	PPP3R1			0.182843	5.18857e-13	0.817157	53	36	0.378393	0.201987	1.5002e-12	0.798013	54	37	0.955494
SL004723	HDAC8	Q9BY41	55869	HDAC8			0.222729	0.374205	0.403066	54	38	0.473645	0.231411	0.387917	0.380671	55	38	0.991584
SL004724	MOZ	Q92794	7994	KAT6A			0.0609628	1.84637e-13	0.939037	54	37	5.1695e-14	2.26345e-12	0.136734	0.863266	54	38	0.994536
SL004725	Hat1	O14929	8520	HAT1			1.28694e-14	0.298988	0.701012	53	36	5.19567e-06	0.0389011	0.30624	0.654859	54	38	0.990335
SL004726	CD97	P48960	976	CD97			0.194828	8.22551e-13	0.805172	55	36	0.148117	0.22664	1.2596e-17	0.77336	55	36	0.933411
SL004737	Tropomyosin 1 alpha chain	P09493	7168	TPM1			7.51701e-14	0.0409819	0.959018	52	36	2.39637e-14	0.000620504	0.0818455	0.917534	53	38	0.957658
SL004739	ITI heavy chain H4	Q14624	3700	ITIH4		2	0.406111	0.373421	0.220468	55	38	2.02744e-13	8.44411e-14	0.565172	0.434828	55	37	0.993121
SL004742	Afamin	P43652	173	AFM			0.447432	1.91093e-14	0.552568	54	38	0.55243	0.50171	1.94609e-13	0.49829	54	38	0.990785
SL004750	DEAD-box protein 19B	Q9UMR2	11269	DDX19B			2.66294e-13	0.174275	0.825725	50	36	6.78836e-08	3.70695e-20	0.108534	0.891466	54	38	0.999827
SL004751	HO-2	P30519	3163	HMOX2			0.152588	6.23357e-12	0.847412	54	35	4.92331e-06	0.147375	8.34703e-16	0.852625	54	38	0.992559
SL004752	DRR1	O95990	11170	FAM107A			4.38134e-13	0.274677	0.725323	53	36	0.624425	7.40183e-13	0.233715	0.766285	54	38	0.992378
SL004757	DRG-1	Q9NP79	51534	VTA1			0.377996	0.336143	0.285861	53	38	0.0130532	0.390462	0.365512	0.244025	54	38	0.991745
SL004759	eIF-5	P55010	1983	EIF5			0.112031	0.400881	0.487088	55	37	0.67203	0.088113	0.430933	0.480954	55	36	0.942001
SL004760	PAFAH beta subunit	P68402	5049	PAFAH1B2			0.262692	0.414561	0.322748	53	38	0.230021	0.280948	0.39291	0.326142	53	38	0.954341
SL004765	MAPKAPK3	Q16644	7867	MAPKAPK3			0.726237	2.34134e-12	0.273763	52	37	0.205639	0.738327	5.13004e-13	0.261673	54	38	0.993923
SL004768	AIF1	P55008	199	AIF1			0.399438	1.16503e-12	0.600562	54	38	0.21485	0.36388	6.22581e-13	0.63612	54	38	0.930209
SL004771	Aurora kise A	O14965	6790	AURKA			5.12728e-15	0.395717	0.604283	52	34	3.33793e-11	0.315757	0.0830565	0.601186	54	37	0.930102
SL004781	CSK	P41240	1445	CSK			0.218977	0.443796	0.337227	53	37	0.00356061	0.361211	0.351601	0.287188	53	38	0.877739
SL004782	TSG-6	P98066	7130	TNFAIP6			0.64819	7.69242e-12	0.35181	54	37	0.522621	0.64262	4.95347e-13	0.35738	54	37	0.957118
SL004791	DR3	Q93038	8718	TNFRSF25			0.865336	6.16604e-13	0.134664	55	37	1.07874e-05	0.791784	1.97647e-13	0.208216	54	37	0.966821
SL004795	ERAB	Q99714	3028	HSD17B10			0.408694	0.286237	0.305069	54	37	0.458186	0.312729	0.349377	0.337894	54	37	0.875656
SL004804	Nectin-like protein 1	Q8N126	57863	CADM3			0.564869	8.29037e-13	0.435131	51	35	0.910956	0.388605	7.78999e-12	0.611395	53	38	0.931391
SL004805	Nectin-like protein 2	Q9BY67	23705	CADM1			0.425657	0.000979695	0.573364	54	36	0.076915	0.449014	4.68709e-12	0.550986	54	37	0.942744
SL004812	Triosephosphate isomerase	P60174	7167	TPI1			0.413937	0.272499	0.313564	53	36	0.0809143	0.290949	0.401731	0.30732	53	38	0.974958
SL004814	Coactosin-like protein	Q14019	23406	COTL1			0.495995	8.15735e-13	0.504005	53	35	0.225919	0.479498	8.36617e-14	0.520502	55	38	0.991584
SL004820	Phosphoglycerate mutase 1	P18669	5223	PGAM1	Yes		0.197531	0.491537	0.310932	55	36	0.0205229	0.256126	0.446257	0.297618	54	38	0.995382
SL004823	Cyclophilin A	P62937	5478	PPIA			0.289603	0.310681	0.399716	53	38	0.0909659	0.215985	0.410123	0.373892	54	38	0.930209
SL004837	Activin AB	P08476 P09529	3624 3625	INHBA INHBB			0.313675	0.167655	0.518671	51	38	0.0563238	0.360378	0.148037	0.491584	54	38	0.985779
SL004844	EphA5	P54756	2044	EPHA5			0.203112	1.84227e-14	0.796888	52	36	4.6957e-09	0.304707	2.87997e-12	0.695293	55	38	0.999952
SL004845	EphB4	P54760	2050	EPHB4			0.240862	8.31338e-14	0.759138	53	36	0.0046869	0.27875	1.76438e-14	0.72125	53	38	0.995313
SL004849	IL-1 sR9	Q9NP60	26280	IL1RAPL2			0.0289633	0.0264238	0.944613	50	38	1.49297e-09	5.76954e-13	0.180189	0.819811	53	38	0.943072
SL004850	IL-17 sR	Q96F46	23765	IL17RA			0.935958	2.12139e-14	0.0640423	54	38	0.000203109	0.920992	4.61351e-13	0.0790075	53	38	0.884296
SL004851	ALK-1	P37023	94	ACVRL1			0.300804	4.99652e-12	0.699196	53	36	1.25439e-10	0.288815	1.18763e-13	0.711185	54	38	0.993337
SL004852	B7-H1	Q9NZQ7	29126	CD274			0.40602	1.69099e-12	0.59398	52	35	9.16175e-08	0.435042	5.67072e-13	0.564958	55	37	0.990335
SL004853	B7-H2	O75144	23308	ICOSLG			0.561219	0.0386498	0.400132	54	36	0.0258882	0.643735	9.55733e-13	0.356265	54	38	0.989565
SL004855	contactin-1	Q12860	1272	CNTN1			0.196089	0.22827	0.575641	54	37	0.696126	0.142566	0.276014	0.58142	54	37	0.842406
SL004856	Desmoglein-1	Q02413	1828	DSG1			1.09532e-11	0.204316	0.795684	52	35	0.176256	7.16345e-13	0.194533	0.805467	55	36	0.995331
SL004857	Desmoglein-2	Q14126	1829	DSG2			0.565453	9.7413e-15	0.434547	54	38	0.559789	0.594544	5.59263e-15	0.405456	54	38	0.995333
SL004858	GFRa-1	P56159	2674	GFRA1	Yes		1.0323e-13	0.529707	0.470293	53	36	0.964708	2.16379e-12	0.438017	0.561983	54	38	0.985779
SL004859	GITR	Q9Y5U5	8784	TNFRSF18			2.79693e-12	0.0582734	0.941727	51	37	4.23545e-12	4.89439e-15	0.174612	0.825388	53	38	0.955931
SL004860	HTRA2	O43464	27429	HTRA2			2.31224e-14	0.519702	0.480298	53	33	0.164442	0.211158	0.325466	0.463376	54	37	0.965313
SL004861	IL-18 Rb	O95256	8807	IL18RAP			6.09929e-12	0.256675	0.743325	54	36	0.000548771	1.67543e-12	0.287212	0.712788	54	37	0.945231
SL004862	PD-L2	Q9BQ51	80380	PDCD1LG2			0.39894	0.167552	0.433508	54	35	0.279235	0.4119	0.104841	0.483259	55	38	0.991584
SL004863	TAJ	Q9NS68	55504	TNFRSF19			0.140724	5.56699e-12	0.859276	52	35	0.000329608	0.218422	0.0283473	0.753231	53	38	0.954902
SL004864	Cadherin-12	P55289	1010	CDH12			0.0782853	3.66318e-14	0.921715	54	34	1.46565e-09	0.133404	4.56067e-13	0.866596	54	37	0.973057
SL004865	Cadherin-6	P55285	1004	CDH6			0.32911	6.19986e-12	0.67089	51	37	0.00100569	0.332933	2.18144e-13	0.667067	54	38	0.999859
SL004866	Carbonic anhydrase I	P00915	759	CA1			0.535817	6.92944e-13	0.464183	55	37	0.38386	0.491224	3.74031e-14	0.508776	55	36	0.996539
SL004867	Carbonic anhydrase III	P07451	761	CA3			0.572673	2.05335e-12	0.427327	53	36	0.454211	0.593024	6.14291e-13	0.406976	55	37	0.995447
SL004868	Carbonic anhydrase VII	P43166	766	CA7			7.39435e-14	0.0469726	0.953027	54	36	3.45723e-11	0.136025	5.31095e-17	0.863975	55	36	0.948454
SL004869	Carbonic anhydrase XIII	Q8N1Q1	377677	CA13			1.20536e-11	0.554088	0.445912	54	38	0.20762	0.185955	0.447238	0.366807	53	38	0.952992
SL004871	DR6	O75509	27242	TNFRSF21			7.79755e-13	0.494565	0.505435	51	38	0.726234	2.09754e-12	0.525422	0.474578	53	38	0.961683
SL004872	EDAR	Q9UNE0	10913	EDAR			0.574571	0.155245	0.270184	54	38	0.00254161	0.351954	0.32079	0.327256	54	37	0.834579
SL004875	IL-1Rrp2	Q9HB29	8808	IL1RL2			0.050623	0.338751	0.610626	53	36	0.445126	0.136773	0.292097	0.57113	54	37	0.955154
SL004876	Kallistatin	P29622	5267	SERPI4			1.51678e-12	0.422191	0.577809	54	37	0.490119	0.0285633	0.401625	0.569812	54	38	0.99505
SL004891	hnRNP A2/B1	P22626	3181	HNRNPA2B1			0.464333	0.058507	0.47716	54	35	0.0315072	0.583402	3.13917e-13	0.416598	54	38	0.940665
SL004899	HSP70 protein 8	P11142	3312	HSPA8			0.319998	1.82426e-12	0.680002	52	34	5.44594e-09	0.230832	4.96448e-13	0.769168	53	38	0.93839
SL004901	Protein disulfide-isomerase	P07237	5034	P4HB			0.263407	8.56248e-12	0.736593	52	36	1.33785e-05	0.248525	9.18889e-13	0.751475	54	38	0.939727
SL004908	Tropomyosin 2	P07951	7169	TPM2			0.0509759	0.143118	0.805906	53	34	2.91601e-05	2.73407e-14	0.174817	0.825183	55	36	0.959447
SL004914	PPase	Q15181	5464	PPA1			0.0566509	0.314826	0.628523	54	34	0.250796	0.372869	1.1161e-12	0.627131	54	37	0.962621
SL004915	NCC27	O00299	1192	CLIC1			0.476193	0.21154	0.312267	51	38	0.0598551	0.463056	0.283115	0.253829	54	38	0.993923
SL004919	Peroxiredoxin-1	Q06830	5052	PRDX1			0.473586	0.0495545	0.476859	53	38	0.15981	0.423902	0.0890515	0.487047	53	38	0.97078
SL004920	Cofilin-1	P23528	1072	CFL1			0.0793962	0.478027	0.442577	54	37	0.16017	0.0047608	0.573456	0.421783	55	36	0.964416
SL004921	NDP kise B	P22392	4831	NME2			0.382711	0.340056	0.277233	52	36	0.000802997	0.0520257	0.584537	0.363438	55	37	0.961112
SL004925	AGR2	O95994	10551	AGR2			0.0821245	1.58733e-12	0.917876	51	34	1.08362e-05	0.00296044	0.10524	0.8918	55	37	0.951995
SL004932	Peroxiredoxin-5	P30044	25824	PRDX5			6.51649e-14	2.32631e-14	1	52	36	2.702e-07	0.113412	2.66574e-13	0.886588	55	36	0.929169
SL004938	CaMKK alpha	Q8N5S9	84254	CAMKK1			0.512288	5.02821e-15	0.487712	53	38	0.248157	0.499513	2.98332e-13	0.500487	54	38	0.990303
SL004939	PTP-1B	P18031	5770	PTPN1			0.262453	2.62211e-13	0.737547	53	38	0.784191	0.304432	1.41988e-12	0.695568	53	38	0.952712
SL004940	PTP-1C	P29350	5777	PTPN6			0.283197	0.437767	0.279036	55	37	0.0188496	0.336249	0.388044	0.275706	55	36	0.969874
SL005034	RAN	P62826	5901	RAN			0.440442	0.154078	0.40548	55	38	0.0190643	0.343729	0.232064	0.424208	55	38	0.999952
SL005059	TGF-b R III	Q03167	7049	TGFBR3			0.503585	2.51238e-13	0.496415	54	36	0.592535	0.570374	1.87371e-13	0.429626	55	37	0.999901
SL005084	Periostin	Q15063	10631	POSTN			0.279549	0.171807	0.548645	54	36	0.394775	0.250775	0.210865	0.53836	55	36	0.947026
SL005087	IGFBP-7	Q16270	3490	IGFBP7			9.77894e-14	0.371246	0.628754	54	38	0.439088	2.84905e-13	0.350282	0.649718	54	37	0.875656
SL005102	SHBG	P04278	6462	SHBG			3.19707e-12	0.346312	0.653688	55	38	0.0702994	3.27962e-12	0.357758	0.642242	55	38	0.991584
SL005115	Spondin-1	Q9HCB6	10418	SPON1			0.554582	1.58437e-13	0.445418	55	38	0.43584	0.522237	5.19119e-13	0.477763	54	38	0.994189
SL005152	TIG2	Q99969	5919	RARRES2			0.424105	0.112097	0.463798	53	33	0.729107	0.558554	7.43561e-15	0.441446	55	36	0.987933
SL005153	CNTFR alpha	P26992	1271	CNTFR			0.550829	1.6611e-14	0.449171	53	37	0.417003	0.625355	4.69675e-14	0.374645	54	38	0.99993
SL005155	Cripto	P13385	6997	TDGF1			0.0796926	1.57229e-12	0.920307	54	33	0.000313349	0.0833167	3.89999e-13	0.916683	54	37	0.968359
SL005156	DAN	P41271	4681	NBL1			0.297569	0.349236	0.353196	52	37	0.00467943	0.256078	0.368023	0.375899	53	38	0.956218
SL005157	DC-SIGN	Q9NNX6	30835	CD209			0.807493	5.26682e-13	0.192507	54	38	0.00824563	0.769688	4.2001e-15	0.230312	54	38	0.992124
SL005158	DC-SIGNR	Q9H2X3	10332	CLEC4M			1.59505e-12	0.304283	0.695717	52	38	0.493012	9.25024e-15	0.258089	0.741911	53	38	0.943358
SL005159	EPO-R	P19235	2057	EPOR			4.31158e-12	0.356267	0.643733	55	35	0.00261046	0.105791	0.285192	0.609018	54	37	0.944908
SL005160	ESAM	Q96AP7	90952	ESAM			0.56414	1.75436e-11	0.43586	53	35	0.162409	0.642922	6.1457e-15	0.357078	54	37	0.974523
SL005161	FGF-12	P61328	2257	FGF12			1.57413e-15	0.422348	0.577652	50	35	4.37379e-09	0.188196	0.127602	0.684202	54	38	0.990652
SL005164	Galectin-2	P05162	3957	LGALS2			0.0184743	0.0544868	0.927039	53	36	9.171e-10	0.17224	1.0836e-15	0.82776	55	38	0.991584
SL005165	Galectin-4	P56470	3960	LGALS4			0.448315	0.0551742	0.496511	53	37	0.0650024	0.432433	0.0441987	0.523368	54	37	0.942316
SL005167	Galectin-8	O00214	3964	LGALS8			0.331646	4.06078e-13	0.668354	55	35	0.0102854	0.320837	9.547e-14	0.679163	55	37	0.948291
SL005168	Growth hormone receptor	P10912	2690	GHR			0.153517	0.498897	0.347585	54	38	0.00734694	0.0309468	0.582378	0.386675	54	37	0.96458
SL005169	sICAM-5	Q9UMF0	7087	ICAM5			0.736513	1.44317e-12	0.263487	52	38	0.0621546	0.748069	1.69292e-12	0.251931	53	38	0.963606
SL005170	ICOS	Q9Y6W8	29851	ICOS			0.0315713	1.32609e-13	0.968429	54	35	6.08562e-14	0.1222	1.4859e-16	0.8778	55	37	0.991865
SL005171	IGFBP-4	P22692	3487	IGFBP4			0.423913	0.199153	0.376933	54	38	0.775019	0.341865	0.281704	0.376431	54	38	0.995236
SL005172	IGFBP-6	P24592	3489	IGFBP6		1	0.556511	0.0331008	0.410388	54	36	0.853451	0.328813	0.16854	0.502647	55	36	0.955626
SL005174	IL-17B R	Q9NRM6	55540	IL17RB			0.260034	2.46472e-14	0.739966	54	36	5.65493e-05	0.325139	0.0278915	0.64697	54	38	0.965547
SL005178	IL-1F7	Q9NZH6	27178	IL1F7			0.161459	2.95693e-12	0.838541	52	34	0.213272	0.196678	2.98457e-14	0.803322	53	38	0.97249
SL005181	IL-20 Ra	Q9UHF4	53832	IL20RA			0.405382	1.61443e-19	0.594618	52	36	1.67941e-12	0.390598	0.0760726	0.53333	54	37	0.938576
SL005183	IL-22BP	Q969J5	116379	IL22RA2			0.197556	0.378343	0.424101	52	35	0.594146	0.280864	0.312159	0.406977	54	37	0.948842
SL005184	IL-23	P29460 Q9NPF7	3593 51561	IL12B IL23A			0.150661	1.89979e-14	0.849339	51	36	4.14523e-08	0.133711	0.0585444	0.807745	54	37	0.961036
SL005185	IL-23 R	Q5VWK5	149233	IL23R			0.198742	0.205823	0.595434	54	36	0.63415	0.176191	0.258355	0.565454	54	37	0.936185
SL005187	IL-3 Ra	P26951	3563	IL3RA			3.9916e-11	0.65787	0.34213	54	38	0.253709	0.044796	0.616038	0.339166	53	38	0.963878
SL005188	IL-5 Ra	Q01344	3568	IL5RA			0.510417	0.169273	0.32031	51	37	0.492033	0.503207	0.201822	0.294971	53	38	0.884534
SL005189	IL-7 Ra	P16871	3575	IL7R			4.83487e-13	0.171444	0.828556	50	36	2.19781e-05	8.97995e-15	0.154634	0.845366	54	38	0.939871
SL005190	ILT-2	Q8NHL6	10859	LILRB1			0.697928	0.0849601	0.217112	53	37	0.0527338	0.661277	0.141505	0.197217	54	38	0.930209
SL005191	ILT-4	Q8N423	10288	LILRB2			0.532089	0.175634	0.292277	54	35	0.186743	0.592397	0.122141	0.285463	54	37	0.854612
SL005193	JAM-B	P57087	58494	JAM2			0.341709	5.37777e-11	0.658291	51	38	0.121273	0.157834	0.0903029	0.751863	53	38	0.999945
SL005194	JAM-C	Q9BX67	83700	JAM3			0.336672	0.395949	0.267379	53	38	0.206046	0.336552	0.397216	0.266233	53	38	0.884133
SL005195	LAG-3	P18627	3902	LAG3			0.639159	2.42052e-12	0.360841	55	37	0.143008	0.614599	1.90666e-13	0.385401	54	37	0.977758
SL005196	LSAMP	Q13449	4045	LSAMP			0.60488	5.63669e-14	0.39512	54	38	0.167801	0.288026	0.292177	0.419797	54	37	0.973199
SL005197	LIMP II	Q14108	950	SCARB2			2.74596e-12	0.0780146	0.921985	52	34	1.22562e-10	0.00937776	1.29893e-12	0.990622	54	37	0.936407
SL005199	MICA	Q29983	4276	MICA			0.363348	0.257387	0.379264	53	36	0.305002	0.306417	0.33772	0.355863	53	38	0.949935
SL005200	MICB	Q29980	4277	MICB			8.19236e-12	0.413509	0.586491	53	37	0.00434198	3.79439e-13	0.409103	0.590897	54	37	0.965136
SL005201	MIS	P03971	268	AMH			0.024808	0.361481	0.613711	54	36	0.318529	0.050175	0.352914	0.596911	55	37	0.999934
SL005202	MSP	P26927	4485	MST1			0.850095	0.0762429	0.0736625	53	36	8.75635e-08	0.852159	3.33461e-13	0.147841	54	37	0.884133
SL005204	NKG2D	P26718	22914	KLRK1			0.0878775	1.64176e-14	0.912123	55	34	3.54193e-10	0.311923	1.1613e-13	0.688077	55	36	0.964951
SL005205	NKp30	O14931	259197	NCR3			0.491274	2.26562e-13	0.508726	54	33	6.32799e-05	0.550643	0.0133597	0.435998	55	36	0.931856
SL005206	NKp44	O95944	9436	NCR2			0.0976641	0.315297	0.587039	53	37	1.66778e-07	0.346024	8.44264e-13	0.653976	54	38	0.992841
SL005207	NKp46	O76036	9437	NCR1			5.15596e-12	0.0522843	0.947716	51	37	5.32162e-06	7.08632e-14	0.140913	0.859087	55	36	0.988818
SL005208	Nogo Receptor	Q9BZR6	65078	RTN4R			0.299249	0.335327	0.365424	53	37	0.952557	0.365872	0.286828	0.3473	53	38	0.955466
SL005209	Notch-3	Q9UM47	4854	NOTCH3			0.468759	1.77942e-12	0.531241	51	37	0.101257	0.479383	3.2056e-13	0.520617	55	38	0.999952
SL005210	Nr-CAM	Q92823	4897	NRCAM			0.444582	1.01707e-13	0.555418	54	38	0.00295106	0.421373	2.89047e-14	0.578627	55	38	0.991584
SL005212	Prolactin Receptor	P16471	5618	PRLR			0.211178	1.65305e-12	0.788822	51	36	8.59246e-10	0.0275827	0.241648	0.730769	55	37	0.989423
SL005213	RELT	Q969Z4	84957	RELT			0.610092	0.0139523	0.375956	54	36	0.20007	0.589978	0.0706767	0.339345	55	37	0.956118
SL005214	Semaphorin-6A	Q9H2E6	57556	SEMA6A			0.0234473	0.546168	0.430385	53	37	0.000160315	1.49061e-12	0.495524	0.504476	54	37	0.969785
SL005215	Siglec-3	P20138	945	CD33			0.888526	3.91505e-15	0.111474	54	37	2.48327e-05	0.843878	8.12827e-13	0.156122	54	37	0.830234
SL005217	Siglec-6	O43699	946	SIGLEC6			0.611281	1.94483e-12	0.388719	52	37	4.08525e-07	0.524596	1.81121e-12	0.475404	54	37	0.874294
SL005218	Siglec-7	Q9Y286	27036	SIGLEC7			0.608893	1.67948e-14	0.391107	54	38	0.700375	0.590089	1.96395e-13	0.409911	54	38	0.98927
SL005219	Siglec-9	Q9Y336	27180	SIGLEC9			0.995853	2.75525e-13	0.00414676	55	38	4.84348e-18	0.926335	3.22651e-14	0.0736652	53	38	0.855523
SL005220	Sonic Hedgehog	Q15465	6469	SHH			0.0219372	0.605548	0.372515	52	37	0.36831	0.296332	0.288866	0.414802	53	38	0.965703
SL005221	SREC-I	Q14162	8578	SCARF1			0.57361	2.75286e-14	0.42639	53	35	0.647666	0.633638	0.0113674	0.354994	54	37	0.998455
SL005222	SREC-II	Q96GP6	91179	SCARF2			3.50199e-14	0.0945438	0.905456	52	36	2.44373e-09	4.28274e-17	0.152453	0.847547	54	38	0.992746
SL005223	TCCR	Q6UWB1	9466	IL27RA			0.532774	1.65973e-12	0.467226	52	37	0.032523	0.521147	1.26705e-14	0.478853	53	38	0.955052
SL005224	Thrombopoietin Receptor	P40238	4352	MPL			0.463304	1.9491e-14	0.536696	53	35	4.47458e-08	0.365034	1.16996e-15	0.634966	55	36	0.956785
SL005225	TrkA	P04629	4914	NTRK1			2.19385e-12	0.0499906	0.950009	50	34	3.31971e-10	0.0657233	0.195954	0.738323	55	38	0.999952
SL005226	TSLP R	Q9HC73	64109	CRLF2			0.527561	1.31648e-15	0.472439	52	34	0.0769164	0.482407	1.02122e-12	0.517593	53	38	0.956159
SL005227	ULBP-1	Q9BZM6	80329	ULBP1			5.42111e-14	8.56129e-15	1	51	37	6.25277e-13	5.10837e-15	6.27847e-15	1	52	38	0.87075
SL005228	ULBP-2	Q9BZM5	80328	ULBP2			2.41587e-13	2.0409e-13	1	53	36	1.14143e-12	5.56199e-14	9.34491e-15	1	54	38	0.921051
SL005229	ULBP-3	Q9BZM4	79465	ULBP3			0.489159	0.213262	0.297579	54	38	0.808398	0.473791	0.22419	0.302019	54	38	0.930209
SL005230	UNC5H3	O95185	8633	UNC5C			0.652345	0.0233062	0.324349	52	38	0.566397	0.28966	0.393681	0.316659	54	37	0.963143
SL005231	UNC5H4	Q6UXZ4	137970	UNC5D			0.418905	0.149308	0.431787	52	36	0.678679	0.585132	1.40802e-13	0.414868	53	38	0.936889
SL005233	XEDAR	Q9HAV5	60401	EDA2R			1.60796e-12	0.488106	0.511894	53	38	8.71783e-07	2.76997e-13	0.491729	0.508271	53	38	0.993553
SL005234	GDF-9	O60383	2661	GDF9			1.6096e-12	0.196845	0.803155	52	36	4.20913e-11	4.34531e-17	0.19498	0.80502	55	38	0.991584
SL005235	NOG	Q9H9S0	79923	NOG			0.224866	0.00575513	0.769379	51	35	7.40417e-09	0.108832	0.0739904	0.817177	53	38	0.940857
SL005236	NovH	P48745	4856	NOV			0.1678	7.6526e-14	0.8322	54	35	6.87593e-07	0.015033	0.105344	0.879623	53	38	0.978531
SL005250	Chymase	P23946	1215	CMA1			5.27765e-12	0.246742	0.753258	54	34	2.03254e-12	3.17949e-14	0.288377	0.711623	55	36	0.943693
SL005256	Histone H1.2	P16403	3006	HIST1H1C			1.37053e-12	0.395209	0.604791	54	34	0.0273247	0.360093	0.142028	0.497879	54	37	0.8454
SL005258	PLK-1	P53350	5347	PLK1			0.232529	1.1728e-14	0.767471	49	37	6.35256e-11	0.192469	2.57925e-12	0.807531	54	37	0.996062
SL005261	TCPTP	P17706	5771	PTPN2			0.168097	2.26158e-14	0.831903	52	38	1.43948e-13	2.74114e-12	0.179312	0.820688	53	38	0.955171
SL005263	RAP	P30533	4043	LRPAP1			0.435779	0.109632	0.454589	51	36	0.00166014	0.555269	6.35898e-15	0.444731	53	38	0.959212
SL005308	PSME3	P61289	10197	PSME3			0.434092	1.05971e-12	0.565908	52	36	4.24836e-10	0.282563	1.2328e-12	0.717437	54	37	0.969129
SL005352	FABPE	Q01469	2171	FABP5			0.199907	4.51691e-13	0.800093	50	38	1.24839e-05	0.0738591	0.174927	0.751214	55	37	0.996189
SL005358	prostatic binding protein	P30086	5037	PEBP1			0.255043	0.404592	0.340365	54	35	0.129207	0.454744	0.236567	0.308689	55	36	0.933689
SL005361	Apo D	P05090	347	APOD			0.0599442	1.56593e-15	0.940056	53	36	0.240601	0.0601739	8.19713e-13	0.939826	55	36	0.958533
SL005372	Sorting nexin 4	O95219	8723	SNX4			0.0586762	0.614335	0.326988	53	37	0.00157533	0.060098	0.656587	0.283315	54	37	0.958639
SL005392	Arylsulfatase A	P15289	410	ARSA			2.41134e-12	0.141066	0.858934	54	35	1.93593e-06	9.64542e-13	0.112492	0.887508	54	37	0.959269
SL005437	MEPE	Q9NQ76	56955	MEPE			0.214867	2.59529e-14	0.785133	52	33	4.895e-07	0.098317	3.24767e-15	0.901683	55	36	0.946676
SL005488	SPARCL1	Q14515	8404	SPARCL1			0.581959	0.119325	0.298715	52	38	0.0234239	0.570457	0.143177	0.286366	53	38	0.978108
SL005491	OBCAM	Q14982	4978	OPCML			0.230418	3.29841e-13	0.769582	53	36	0.0443214	0.21439	3.1368e-13	0.78561	54	38	0.989021
SL005493	paraoxose 1	P27169	5444	PON1		1	0.147744	4.92122e-12	0.852256	47	37	3.20922e-07	9.09631e-12	1.03357e-12	1	53	38	0.966684
SL005508	Carbonic anhydrase 9	Q16790	768	CA9			2.89271e-13	0.150369	0.849631	54	36	1.40055e-09	3.21406e-14	0.15788	0.84212	53	38	0.973967
SL005572	Gelsolin	P06396	2934	GSN		1	0.176899	1.51584e-13	0.823101	54	36	0.521209	0.24822	1.00517e-14	0.75178	55	36	0.941212
SL005574	Aminoacylase-1	Q03154	95	ACY1			0.413928	7.16944e-13	0.586072	53	34	0.00284921	0.369496	1.73696e-14	0.630504	54	38	0.995146
SL005575	Fucosyltransferase 3	P21217	2525	FUT3			0.269929	0.191556	0.538515	54	37	0.332615	0.424363	0.111648	0.463989	54	37	0.967424
SL005588	FER	P16591	2241	FER			0.123598	0.55789	0.318512	53	38	0.0816045	0.0962557	0.584352	0.319392	53	38	0.834283
SL005629	GK	Q9UJ70	55577	GK			0.450568	0.18817	0.361262	55	37	0.0453203	0.399845	0.239102	0.361053	54	37	0.994022
SL005630	PSA6	P60900	5687	PSMA6			0.0191285	0.445711	0.53516	53	38	0.704733	0.0549317	0.439756	0.505312	54	38	0.992124
SL005675	ATP synthase beta chain	P06576	506	ATP5B			2.11346e-15	0.091772	0.908228	54	36	0.0688035	1.76675e-16	0.0859894	0.914011	53	38	0.997179
SL005679	TCTP	P13693	7178	TPT1			0.460451	0.264776	0.274773	52	38	0.241537	0.387771	0.351376	0.260853	53	38	0.964122
SL005685	EF-1-beta	P24534	1933	EEF1B2			0.478355	0.193734	0.327911	54	38	0.780091	0.375905	0.270769	0.353326	53	38	0.961294
SL005687	eIF-5A-1	P63241	1984	EIF5A			0.0832524	0.580929	0.335819	54	37	0.210828	0.0981155	0.576997	0.324887	54	38	0.946594
SL005694	Peroxiredoxin-6	P30041	9588	PRDX6			0.408103	0.281229	0.310669	53	38	0.576447	0.331052	0.335442	0.333506	53	38	0.877739
SL005703	Notch 1	P46531	4851	NOTCH1			6.57742e-15	0.424139	0.575861	53	37	0.521119	0.200991	0.258377	0.540632	55	38	0.999952
SL005725	GRB2-related adapter protein 2	O75791	9402	GRAP2			2.1995e-12	0.205466	0.794534	52	36	6.90143e-14	7.92115e-13	0.281471	0.718529	54	37	0.943006
SL005730	cGMP-stimulated PDE	O00408	5138	PDE2A			0.277247	1.05747e-16	0.722753	55	35	0.429688	0.271418	3.77335e-13	0.728582	55	37	0.994183
SL005764	sCD163	Q86VB7	9332	CD163			0.404688	0.276317	0.318994	54	38	0.312082	0.303059	0.360944	0.335996	54	38	0.995333
SL005789	Stanniocalcin-1	P52823	6781	STC1			0.355827	0.318226	0.325947	53	36	0.582904	0.339905	0.323831	0.336264	54	37	0.970436
SL005793	Cyclophilin F	P30405	10105	PPIF			0.246686	0.432012	0.321301	52	37	0.00300432	0.116453	0.585479	0.298068	54	38	0.941499
SL005797	PIGR	P01833	5284	PIGR			0.470004	0.199819	0.330177	53	36	0.0648182	0.297196	0.285646	0.417158	54	37	0.997654
SL005846	Moesin	P26038	4478	MSN			4.38145e-13	2.38479e-13	1	53	36	9.35921e-09	0.0862785	3.45856e-13	0.913721	54	38	0.993068
SL006029	Chitotriosidase-1	Q13231	1118	CHIT1			0.584347	0.181688	0.233965	50	36	0.804544	0.669574	0.139573	0.190853	53	38	0.877739
SL006088	Sphingosine kise 1	Q9NYA1	8877	SPHK1			0.179175	0.489476	0.331349	53	38	0.0208076	0.184416	0.537679	0.277905	54	38	0.849684
SL006091	NCK1	P16333	4690	NCK1			0.154014	3.67845e-12	0.845986	51	38	7.45614e-09	0.293513	8.30298e-13	0.706487	54	37	0.967108
SL006108	CD5L	O43866	922	CD5L		1	0.408014	0.0835936	0.508392	52	38	0.528921	0.297586	0.186458	0.515955	54	38	0.993135
SL006114	ROR1	Q01973	4919	ROR1			0.504949	4.5336e-14	0.495051	53	38	0.672753	0.406122	4.02093e-13	0.593878	54	37	0.947604
SL006119	TFF3	Q07654	7033	TFF3			0.0488498	0.438271	0.512879	51	36	0.00995073	1.45743e-14	0.367805	0.632195	55	37	0.989854
SL006132	Lamin-B1	P20700	4001	LMNB1			0.600575	7.46999e-13	0.399425	54	36	2.09596e-08	0.428059	1.55431e-11	0.571941	55	37	0.991324
SL006189	KIF23	Q02241	9493	KIF23			0.677461	7.0999e-14	0.322539	53	34	0.0498244	0.46488	5.06918e-13	0.53512	55	37	0.989078
SL006197	DJ homolog	Q96DA6	131118	DJC19			0.121132	0.325609	0.553258	53	37	0.0001079	0.131425	0.288546	0.58003	53	38	0.947084
SL006268	NSF1C	Q9UNZ2	55968	NSFL1C			3.22856e-14	0.50569	0.49431	55	38	0.474418	5.11533e-16	0.481882	0.518118	54	37	0.970406
SL006372	YES	P07947	7525	YES1			0.233761	0.453339	0.3129	53	36	0.61189	0.522523	0.207877	0.269601	54	38	0.988943
SL006374	BMX	P51813	660	BMX			2.07271e-13	0.145288	0.854712	54	36	1.4238e-12	0.273045	0.104063	0.622892	55	38	0.999952
SL006378	Esterase D	P10768	2098	ESD			0.239772	0.232845	0.527383	54	36	0.249608	0.138129	0.365563	0.496309	53	38	0.949681
SL006397	NRP1	O14786	8829	NRP1			0.362602	1.77284e-13	0.637398	54	38	0.573604	0.392319	2.42245e-12	0.607681	54	38	0.937021
SL006406	PLXC1	O60486	10154	PLXNC1			0.604609	7.09465e-11	0.395391	52	37	0.964596	0.591036	3.79544e-12	0.408964	53	38	0.854612
SL006448	HRG	P04196	3273	HRG		1	1.88476e-13	0.427117	0.572883	54	36	0.00784342	8.041e-12	0.418729	0.581271	54	37	0.973601
SL006460	GP1BA	P07359	2811	GP1BA			0.0745224	0.334364	0.591114	53	38	0.0792812	0.126374	0.277088	0.596538	53	38	0.949081
SL006476	NMT1	P30419	4836	NMT1			0.35667	0.302159	0.341171	53	38	0.341058	0.0497242	0.49156	0.458715	54	38	0.989423
SL006480	TRY3	P35030	5646	PRSS3			3.07351e-13	0.52462	0.47538	53	33	7.34817e-08	0.405649	0.210873	0.383477	54	38	0.941499
SL006512	HGFA	Q04756	3083	HGFAC			0.692791	0.124561	0.182648	53	38	2.31412e-08	0.492259	0.182323	0.325418	53	38	0.731586
SL006522	LG3BP	Q08380	3959	LGALS3BP			0.195546	0.487574	0.316881	51	38	0.0413966	0.211417	0.508028	0.280555	53	38	0.731586
SL006523	MFGM	Q08431	4240	MFGE8			0.648601	0.0202634	0.331136	53	37	0.46404	0.634865	0.0968093	0.268326	53	38	0.965488
SL006528	SEPR	Q12884	2191	FAP			0.104358	0.110568	0.785074	55	36	0.81109	0.02441	0.186602	0.788988	55	36	0.933235
SL006542	FCN2	Q15485	2220	FCN2			0.357374	0.23613	0.406496	55	36	0.642379	0.595985	1.49293e-13	0.404015	55	36	0.958089
SL006544	BGH3	Q15582	7045	TGFBI			0.434723	0.130838	0.434438	53	38	0.485487	0.435077	0.135632	0.429291	53	38	0.936606
SL006550	ECM1	Q16610	1893	ECM1			0.31355	0.0245022	0.661948	54	37	0.196224	0.27478	0.0691496	0.656071	54	37	0.959528
SL006610	ATS13	Q76LX8	11093	ADAMTS13			0.277235	0.393712	0.329052	54	37	0.552644	0.202494	0.450723	0.346783	55	37	0.930209
SL006629	SIRT2	Q8IXJ6	22933	SIRT2			0.117286	0.400397	0.482318	53	37	0.00772742	0.0685227	0.412728	0.51875	55	37	0.999938
SL006675	CKAP2	Q8WWK9	26586	CKAP2			5.14191e-13	0.267781	0.732219	54	35	0.0715318	0.00584158	0.205835	0.788324	54	38	0.99473
SL006694	CNDP1	Q96KN2	84735	CNDP1			0.562346	0.0537037	0.383951	54	37	0.0322363	0.649234	0.0142048	0.336561	55	36	0.967809
SL006698	transcription factor MLR1 isoform CRA_b	Q8N3X6	254251	LCORL			0.426425	0.0239908	0.549584	53	35	0.0114234	0.383681	1.11284e-12	0.616319	53	38	0.994137
SL006705	PFD5	Q99471	5204	PFDN5			2.13952e-14	0.376398	0.623602	53	38	0.31387	3.04598e-13	0.415163	0.584837	54	38	0.999882
SL006713	Collectin Kidney 1	Q9BWP8	78989	COLEC11			0.644593	1.03211e-12	0.355407	54	37	0.582909	0.642733	6.65488e-13	0.357267	53	38	0.973938
SL006777	FETUB	Q9UGM5	26998	FETUB		1	0.463037	7.97615e-13	0.536963	52	37	0.120056	0.559194	8.10204e-15	0.440806	54	37	0.854612
SL006803	ANGL3	Q9Y5C1	27329	ANGPTL3			0.598855	1.36824e-13	0.401145	55	36	5.16028e-11	0.607798	5.49804e-16	0.392202	54	37	0.960416
SL006805	MRCKB	Q9Y5S2	9578	CDC42BPB			4.04275e-11	0.161184	0.838816	51	37	6.59403e-06	0.10902	0.101551	0.78943	53	38	0.94572
SL006830	complement factor H-related 5	Q9BXR6	81494	CFHR5			0.571123	5.63596e-13	0.428877	53	35	0.554747	0.611796	3.70068e-13	0.388204	54	37	0.962372
SL006892	ABL1	P00519	25	ABL1			0.191945	2.09285e-16	0.808055	52	35	1.80535e-08	0.170542	9.18635e-12	0.829458	55	37	0.991626
SL006910	Cathepsin V	O60911	1515	CTSL2			0.016691	0.43514	0.548169	52	37	0.590156	0.161779	0.347299	0.490922	54	37	0.92864
SL006911	CHK1	O14757	1111	CHEK1			0.0407698	0.278558	0.680672	53	34	0.00439668	0.0210587	0.23852	0.740421	54	37	0.942291
SL006912	FGR	P09769	2268	FGR			1.41255e-14	9.80644e-15	1	52	34	9.40669e-16	2.63108e-15	2.79255e-13	1	55	36	0.961484
SL006913	FYN	P06241	2534	FYN			0.447511	0.257855	0.294634	51	37	0.618356	0.634557	0.0890692	0.276374	55	37	0.930209
SL006914	Glucocorticoid receptor	P04150	2908	NR3C1			0.108406	3.01232e-14	0.891594	53	35	1.7447e-13	0.208744	2.84137e-12	0.791256	55	37	0.991548
SL006915	IL-27	Q8NEV9 Q14213	246778 10148	IL27 EBI3			0.255615	4.29597e-12	0.744385	53	34	0.000362525	0.352166	2.608e-13	0.647834	54	37	0.993554
SL006916	LCK	P06239	3932	LCK			0.0094696	0.00438762	0.986143	53	35	2.35133e-14	0.0338419	1.10826e-12	0.966158	55	36	0.950334
SL006917	LYN	P07948	4067	LYN			0.361284	0.403063	0.235653	53	37	0.000357275	0.381769	0.3517	0.266531	53	38	0.960403
SL006918	MK01	P28482	5594	MAPK1		1	0.143033	0.547771	0.309196	53	36	0.210224	0.273559	0.468152	0.258289	55	38	0.999952
SL006919	RSK-like protein kise	O75582	9252	RPS6KA5			0.348182	0.328053	0.323766	52	38	0.855495	1.89448e-14	0.495744	0.504256	54	38	0.989603
SL006920	MAPK14	Q16539	1432	MAPK14			0.287274	0.452779	0.259947	53	38	0.141134	0.333267	0.419276	0.247457	53	38	0.958813
SL006921	PDK1	Q15118	5163	PDK1			0.269925	1.06914e-13	0.730075	53	36	0.000106585	0.288789	5.93808e-13	0.711211	55	37	0.992035
SL006922	RAD51	Q06609	5888	RAD51			0.361022	1.4388e-13	0.638978	52	37	0.00859999	0.39561	4.84935e-15	0.60439	53	38	0.939996
SL006923	TBP	P20226	6908	TBP			0.291486	2.69506e-14	0.708514	51	35	1.34993e-12	0.253517	1.26193e-12	0.746483	54	37	0.949002
SL006924	ART	O00253	181	AGRP			0.47484	3.692e-13	0.52516	54	36	0.150654	0.467238	2.76415e-12	0.532762	53	38	0.989266
SL006970	DLL1	O00548	28514	DLL1			0.354757	0.138172	0.507071	53	38	0.0177074	0.476987	4.91965e-12	0.523013	54	37	0.840391
SL006992	MATN3	O15232	4148	MATN3			6.00511e-13	0.0320876	0.967912	55	34	1.14001e-09	1.47471e-12	0.0922518	0.907748	55	36	0.99167
SL006993	MK13	O15264	5603	MAPK13			3.76119e-12	0.104314	0.895686	51	37	2.35493e-09	3.77283e-13	0.163199	0.836801	54	38	0.999961
SL006998	PDPK1	O15530	5170	PDPK1			0.348796	0.339492	0.311712	54	38	0.356082	0.343926	0.34385	0.312224	53	38	0.872195
SL007003	DHH	O43323	50846	DHH			0.0579984	0.55395	0.388052	54	37	0.101614	0.13869	0.426009	0.435301	54	38	0.9899
SL007022	HNRPQ	O60506	10492	SYNCRIP			1.87091e-14	0.431363	0.568637	50	37	0.000725939	0.00272589	0.41274	0.584534	54	38	0.988991
SL007024	GREM1	O60565	26585	GREM1			0.0640513	1.55359e-14	0.935949	54	34	7.88463e-10	0.28875	2.68525e-14	0.71125	55	36	0.957171
SL007025	JAK2	O60674	3717	JAK2			0.315797	0.472598	0.211605	55	38	2.52915e-16	0.580647	3.08077e-11	0.419353	55	36	0.946494
SL007049	CYTF	O76096	8530	CST7			0.629746	2.40322e-17	0.370254	51	37	1.42855e-06	0.60361	2.48711e-13	0.39639	53	38	0.962873
SL007056	BMP10	O95393	27302	BMP10			9.14691e-12	0.419989	0.580011	50	36	0.00966782	6.41928e-13	0.34282	0.65718	54	37	0.945921
SL007059	LY86	O95711	9450	LY86			0.579279	8.65125e-13	0.420721	54	37	0.00791859	0.171628	0.324954	0.503418	55	37	0.995651
SL007100	LKHA4	P09960	4048	LTA4H			0.121559	0.51479	0.363651	53	37	0.56979	0.0894762	0.552147	0.358377	53	38	0.968097
SL007121	CATE	P14091	1510	CTSE			1.99981e-14	0.236625	0.763375	51	36	1.96879e-14	1.01553e-12	0.119637	0.880363	54	37	0.958032
SL007122	IDE	P14735	3416	IDE			0.0367041	0.50096	0.462336	54	37	0.0785549	0.246611	0.221159	0.532229	55	38	0.999952
SL007145	NR1D1	P20393	9572	NR1D1			1.37112e-12	0.12383	0.87617	51	35	8.70684e-06	0.077989	0.0962944	0.825717	53	38	0.948868
SL007153	PERL	P22079	4025	LPO			0.553235	7.32479e-15	0.446765	53	35	0.259827	0.454161	0.0931523	0.452686	54	37	0.960789
SL007173	GRN	P28799	2896	GRN			0.695031	4.47358e-14	0.304969	54	38	0.806951	0.665368	1.33868e-12	0.334632	53	38	0.96777
SL007179	EPHB2	P29323	2048	EPHB2			0.498029	6.60214e-15	0.501971	53	38	0.0793157	0.565805	4.01498e-13	0.434195	54	38	0.849684
SL007181	TYK2	P29597	7297	TYK2			0.474326	1.08503e-13	0.525674	52	37	0.773654	0.442394	1.03578e-13	0.557606	54	38	0.988933
SL007195	CD70	P32970	970	CD70			2.5559e-12	0.25296	0.74704	53	37	0.000280199	0.176866	0.107514	0.71562	54	38	0.992746
SL007206	TSP2	P35442	7058	THBS2			0.408006	1.5934e-13	0.591994	53	36	0.306313	0.331537	0.0941049	0.574358	53	38	0.966271
SL007207	TSP4	P35443	7060	THBS4			0.411967	0.00469377	0.583339	53	38	0.399578	0.404707	1.44168e-11	0.595293	53	38	0.938097
SL007228	KPCI	P41743	5584	PRKCI			0.51782	0.195379	0.286801	52	37	0.522096	0.554923	0.167805	0.277272	53	37	0.918461
SL007237	MP2K4	P45985	6416	MAP2K4			0.719852	1.3874e-10	0.280148	54	35	0.0737023	0.5972	0.150334	0.252465	55	36	0.939218
SL007250	PK3CG	P48736	5294	PIK3CG			1.53894e-12	0.225876	0.774124	53	36	0.000743379	0.180925	0.0596467	0.759428	54	38	0.946915
SL007261	AMPM2	P50579	10988	METAP2			0.265268	0.431278	0.303454	54	37	0.00793154	0.110743	0.563612	0.325646	55	37	0.944083
SL007266	PSD7	P51665	5713	PSMD7			7.03617e-13	0.212494	0.787506	54	36	0.0758248	4.60204e-13	0.172368	0.827632	55	36	0.993567
SL007280	CATC	P53634	1075	CTSC			2.37375e-12	1.02174e-13	1	50	38	1.887e-15	0.0963034	3.6672e-13	0.903697	54	38	0.989724
SL007281	MK12	P53778	6300	MAPK12			0.331326	0.213029	0.455646	55	36	0.00807127	0.600338	3.98273e-12	0.399662	55	37	0.985779
SL007284	CRIS3	P54108	10321	CRISP3			2.7367e-17	2.05225e-15	1	53	33	1.70178e-11	0.0449703	0.026221	0.928809	55	37	0.99344
SL007295	CAD15	P55291	1013	CDH15			0.527525	4.73862e-14	0.472475	54	36	5.18292e-08	0.341737	3.34383e-15	0.658263	54	37	0.989942
SL007324	CSK21	P68400	1457	CSNK2A1			0.358487	0.00726208	0.634251	54	35	0.00332422	0.384765	0.0972805	0.517955	54	37	0.959084
SL007327	OLR1	P78380	4973	OLR1			0.604277	1.79186e-13	0.395723	52	36	0.00545514	0.3839	0.199529	0.416571	54	38	0.995315
SL007328	JAG1	P78504	182	JAG1			0.295984	0.26836	0.435656	54	36	0.356165	0.587736	6.36905e-12	0.412264	54	37	0.959758
SL007336	SET	Q01105	6418	SET			0.287064	0.00945956	0.703477	53	37	0.4644	3.82174e-12	0.200981	0.799019	55	38	0.999952
SL007356	NOTC2	Q04721	4853	NOTCH2			0.159593	1.61084e-14	0.840407	51	36	3.81528e-12	0.0310618	0.209617	0.759321	55	36	0.949018
SL007358	KPCT	Q04759	5588	PRKCQ			0.308512	1.0583e-16	0.691488	53	35	4.48915e-06	0.299752	1.07556e-13	0.700248	54	37	0.958243
SL007373	PPID	Q08752	5481	PPID			0.657029	0.0272515	0.31572	52	38	0.0213528	0.481237	0.206511	0.312252	54	38	0.985779
SL007385	IL24	Q13007	11009	IL24			0.196276	2.88116e-14	0.803724	52	36	1.50495e-09	0.305825	1.8712e-12	0.694175	54	37	0.970459
SL007403	DMP1	Q13316	1758	DMP1			0.349941	3.30545e-15	0.650059	52	36	3.40856e-06	0.288344	2.77632e-13	0.711656	53	38	0.967704
SL007423	IL-11 RA	Q14626	3590	IL11RA			0.313141	7.2906e-15	0.686859	53	37	0.0134281	0.341264	8.07953e-14	0.658736	53	37	0.944871
SL007429	GPNMB	Q14956	10457	GPNMB			0.505985	0.0997234	0.394291	52	37	0.37505	0.481085	0.164281	0.354634	53	38	0.963369
SL007453	MK11	Q15759	5600	MAPK11			5.77723e-12	0.426503	0.573497	53	34	8.54594e-06	0.379649	0.0093485	0.611003	54	38	0.939386
SL007464	AMHR2	Q16671	269	AMHR2			0.452947	0.110873	0.43618	53	38	0.918769	0.573016	3.92778e-14	0.426984	54	37	0.959307
SL007471	COLEC12	Q5KU26	81035	COLEC12			0.0500458	0.0471814	0.902773	52	37	3.41148e-11	0.177672	3.16019e-15	0.822328	54	38	0.989207
SL007502	ST4S6	Q7LFX5	51363	CHST15			0.503125	1.38705e-12	0.496875	52	38	0.631185	0.550446	5.26822e-13	0.449554	53	38	0.996917
SL007531	BMPER	Q8N8U9	168667	BMPER			0.0155483	0.138768	0.845684	49	37	1.27035e-12	4.06133e-14	0.107883	0.892117	53	38	0.968569
SL007547	TIMD3	Q8TDQ0	84868	HAVCR2			0.175416	0.227692	0.596893	54	37	0.166198	0.222562	0.174074	0.603365	54	37	0.949963
SL007560	STAB2	Q8WWQ8	55576	STAB2			8.44127e-16	0.184186	0.815814	49	38	0.000408809	4.13555e-14	0.226512	0.773488	55	38	0.999952
SL007620	IL-12 RB2	Q99665	3595	IL12RB2			0.261728	1.44462e-14	0.738272	52	36	2.43009e-09	0.263833	0.00340625	0.732761	54	38	0.990678
SL007640	CLC7A	Q9BXN2	64581	CLEC7A			0.504161	0.0162998	0.479539	54	36	0.000788219	0.540858	1.08034e-13	0.459142	55	36	0.97078
SL007642	ANGL4	Q9BY76	51129	ANGPTL4			1.51642e-12	0.288239	0.711761	55	35	0.00251898	0.0657452	0.254812	0.679443	55	36	0.944336
SL007651	FGF23	Q9GZV9	8074	FGF23			0.0320314	1.35039e-12	0.967969	53	35	7.4731e-13	0.24696	6.69584e-13	0.75304	53	38	0.960637
SL007673	NET4	Q9HB63	59277	NTN4			0.438379	2.17746e-14	0.561621	54	37	0.810532	0.444755	1.27586e-14	0.555245	54	37	0.880521
SL007674	LY9	Q9HBG7	4063	LY9			0.0557708	0.557192	0.387037	54	37	8.94561e-05	2.47158e-12	0.565544	0.434456	54	37	0.976064
SL007680	ROBO2	Q9HCK4	6092	ROBO2			0.487725	2.21342e-13	0.512275	53	38	0.38497	0.47671	1.14707e-14	0.52329	53	38	0.946251
SL007729	ARTS1	Q9NZ08	51752	ERAP1			0.707997	0.00787025	0.284133	54	37	8.23144e-05	0.464005	0.22201	0.313985	55	37	0.952946
SL007747	TBK1	Q9UHD2	29110	TBK1			0.0254079	0.217175	0.757417	52	34	1.32309e-06	2.28377e-12	0.37923	0.62077	54	37	0.997391
SL007752	DAPK2	Q9UIK4	23604	DAPK2			0.339047	1.39261e-14	0.660953	51	33	5.19691e-06	0.235738	1.18301e-12	0.764262	54	37	0.971235
SL007756	GDF2	Q9UK05	2658	GDF2			0.651334	4.89991e-13	0.348666	55	38	8.89445e-09	0.617315	4.36893e-13	0.382685	54	38	0.991324
SL007774	JAG2	Q9Y219	3714	JAG2			0.245012	8.18014e-15	0.754988	55	34	1.73787e-12	0.189898	1.3038e-14	0.810102	55	36	0.991597
SL007804	BGN	P21810	633	BGN			1.60027e-14	0.499596	0.500404	55	36	0.0142429	8.56683e-14	0.487102	0.512898	55	37	0.990973
SL007806	IL22RA1	Q8N6P7	58985	IL22RA1			7.29215e-15	8.17976e-13	1	54	34	3.54344e-18	4.55337e-14	2.90252e-13	1	55	37	0.989565
SL007869	PPIB	P23284	5479	PPIB			9.21141e-15	1.42758e-14	1	51	34	5.68314e-12	5.06414e-14	0.160162	0.839838	54	38	0.989057
SL007871	Cytidylate kise	P30085	51727	CMPK1			0.407662	2.48291e-14	0.592338	50	36	0.181444	0.418582	7.01597e-13	0.581418	54	37	0.966722
SL007888	Cystatin-S	P01036	1472	CST4			1.1797e-13	1.56963e-15	1	54	37	1.15581e-12	0.0191587	4.4978e-16	0.980841	55	37	0.99478
SL008008	ARGI1	P05089	383	ARG1			0.0926093	3.09408e-12	0.907391	52	37	0.0328852	0.0893771	8.421e-13	0.910623	54	37	0.841372
SL008023	HPLN1	P10915	1404	HAPLN1			0.143587	0.069276	0.787137	53	35	2.16942e-10	0.180758	0.0373996	0.781842	55	37	0.941659
SL008039	AK1A1	P14550	10327	AKR1A1			0.638076	0.14608	0.215845	51	37	0.857828	0.806671	1.83814e-12	0.193329	54	38	0.995132
SL008059	RS3	P23396	6188	RPS3			3.90819e-12	0.0649943	0.935006	50	37	1.39795e-08	4.34355e-14	0.0222086	0.977791	54	38	0.990841
SL008063	PPAC	P24666	52	ACP1			0.610505	0.190804	0.198691	55	37	0.0919722	0.521432	0.254467	0.224101	54	37	0.957338
SL008072	CO8A1	P27658	1295	COL8A1			0.146346	5.98332e-12	0.853654	54	34	3.14598e-11	0.0920602	3.82004e-11	0.90794	54	37	0.946776
SL008085	3HIDH	P31937	11112	HIBADH			2.85945e-12	4.32942e-12	1	49	38	8.20165e-14	0.0425112	0.0285702	0.928919	54	38	0.99508
SL008099	CAPG	P40121	822	CAPG			0.410639	0.211334	0.378026	53	37	0.613958	0.466077	0.174508	0.359415	54	37	0.832696
SL008102	MDHC	P40925	4190	MDH1			0.671449	1.56862e-12	0.328551	54	37	0.664254	0.658579	1.10037e-12	0.341421	54	37	0.953819
SL008122	DUS3	P51452	1845	DUSP3			0.560039	0.141192	0.298769	53	38	0.27955	0.472122	0.236817	0.291061	54	38	0.941659
SL008143	UBE2N	P61088	7334	UBE2N			0.286658	0.312338	0.401004	52	38	0.486773	0.267587	0.362991	0.369421	53	38	0.884133
SL008157	UB2L3	P68036	7332	UBE2L3			0.482157	0.183572	0.334271	54	37	0.656824	0.476003	0.207582	0.316415	54	37	0.830234
SL008176	PSME1	Q06323	5720	PSME1			0.384657	0.282802	0.332541	52	38	0.582194	0.132599	0.452568	0.414832	55	38	0.999952
SL008177	C1QBP	Q07021	708	C1QBP			0.171176	0.169105	0.659719	54	35	0.532458	6.22495e-14	0.317569	0.682431	55	36	0.993174
SL008178	DERM	Q07507	1805	DPT			0.108828	0.277167	0.614005	53	37	0.509656	2.36138e-13	0.41191	0.58809	54	38	0.999971
SL008190	SPTA2	Q13813	6709	SPTAN1			1.52405e-13	6.33076e-13	1	54	35	8.02692e-13	6.52471e-12	6.74808e-14	1	55	37	0.988938
SL008193	NID2	Q14112	22795	NID2			0.438869	1.08527e-14	0.561131	51	37	0.000124145	0.36494	4.53706e-13	0.63506	54	38	0.993036
SL008309	RTN4	Q9NQC3	57142	RTN4			0.505311	1.22422e-12	0.494689	54	37	0.883165	0.507146	3.80038e-13	0.492854	54	37	0.940405
SL008331	PA2G4	Q9UQ80	5036	PA2G4			0.473802	0.16527	0.360928	52	38	0.588685	0.541952	0.137201	0.320847	53	38	0.964122
SL008378	4EBP2	Q13542	1979	EIF4EBP2			0.178717	9.97821e-14	0.821283	53	38	5.07975e-09	0.287726	7.73574e-15	0.712274	54	37	0.96351
SL008380	CATZ	Q9UBR2	1522	CTSZ			0.661437	0.0888629	0.2497	54	36	0.392811	0.749989	1.72549e-12	0.250011	54	38	0.930209
SL008382	CYTD	P28325	1473	CST5			0.793815	7.90793e-15	0.206185	54	38	0.276225	0.7444	0.00219253	0.253407	55	38	0.999952
SL008414	EphB6	O15197	2051	EPHB6			1.203e-14	0.505699	0.494301	49	37	0.229736	3.43522e-13	0.497782	0.502218	54	37	0.968576
SL008416	MRC2	Q9UBG0	9902	MRC2			0.397785	1.19617e-13	0.602215	49	38	0.803173	0.464077	1.12677e-14	0.535923	53	38	0.960826
SL008421	ATS1	Q9UHI8	9510	ADAMTS1			0.250262	1.03825e-11	0.749738	50	36	5.28117e-11	0.227229	4.57915e-13	0.772771	53	38	0.961454
SL008504	GNS	P15586	2799	GNS			5.00548e-14	0.448735	0.551265	52	36	0.411974	3.17232e-13	0.391399	0.608601	53	38	0.932962
SL008516	CYTT	P09228	1470	CST2			0.497793	0.256008	0.246199	53	37	0.902933	0.385451	0.335193	0.279356	55	37	0.989238
SL008574	OMD	Q99983	4958	OMD			0.575306	3.32328e-16	0.424694	54	35	0.107269	0.572646	9.19353e-13	0.427354	55	36	0.928413
SL008588	SLAF5	Q9UIB8	8832	CD84			2.29889e-13	0.434121	0.565879	53	37	0.458811	8.09998e-14	0.386762	0.613238	55	36	0.97249
SL008590	Olfactomedin-4	Q6UX06	10562	OLFM4			2.06092e-14	0.226472	0.773528	53	34	6.65701e-10	2.36098e-12	0.339979	0.660021	54	37	0.952991
SL008609	FCG3B	O75015	2215	FCGR3B			0.330083	0.0858577	0.584059	50	38	0.0823875	0.457383	1.16805e-12	0.542617	54	38	0.985779
SL008611	ASAHL	Q02083	27163	AA			0.507483	0.17383	0.318687	54	35	0.407502	0.650174	9.2232e-13	0.349826	55	37	0.990254
SL008623	CNTN2	Q02246	6900	CNTN2			0.412231	0.277012	0.310757	54	38	0.101641	0.539306	0.167098	0.293597	54	37	0.959474
SL008639	IDS	P22304	3423	IDS			0.261316	0.295536	0.443148	53	37	0.0681109	0.241531	0.328704	0.429766	53	38	0.939363
SL008644	BST1	Q10588	683	BST1			0.761897	0.0681929	0.16991	54	36	0.000313704	0.642885	0.211696	0.145419	55	38	0.999952
SL008703	CBPE	P16870	1363	CPE			0.373965	0.274587	0.351448	49	38	0.467173	0.021412	0.48693	0.491658	53	38	0.965285
SL008709	DSC3	Q14574	1825	DSC3			0.476382	8.40212e-15	0.523618	52	37	2.7388e-14	0.327176	1.29694e-14	0.672824	53	38	0.931686
SL008728	NRX3B	Q9HDB5	9369	NRXN3			0.357375	0.250043	0.392582	54	36	0.749088	0.388398	0.256653	0.354949	54	37	0.97919
SL008759	GPVI	Q9HCN6	51206	GP6			0.461312	0.260377	0.278311	54	38	0.236293	0.38603	0.3307	0.28327	53	38	0.97377
SL008773	CD109	Q6YHK3	135228	CD109			0.588767	1.56286e-12	0.411233	54	36	0.0654464	0.460082	1.99534e-16	0.539918	55	36	0.946494
SL008808	SKP1	P63208	6500	SKP1			0.493054	0.22315	0.283797	54	37	0.468656	0.372766	0.307563	0.319671	53	38	0.95904
SL008822	EMR2	Q9UHX3	30817	EMR2			0.501003	0.120138	0.378858	52	38	0.0357239	0.573848	0.0957729	0.33038	53	38	0.934919
SL008835	ASGR1	P07306	432	ASGR1			0.0573948	1.52385e-14	0.942605	53	37	4.96098e-07	0.13258	1.23926e-16	0.86742	53	38	0.934808
SL008865	PSA2	P25787	5683	PSMA2			0.302688	0.0314461	0.665866	54	36	0.747989	0.34272	6.31378e-13	0.65728	54	38	0.930209
SL008904	LYVE1	Q9Y5Y7	10894	LYVE1			0.411911	5.0573e-15	0.588089	53	37	0.259456	0.4992	8.89897e-15	0.5008	55	37	0.999928
SL008909	LGMN	Q99538	5641	LGMN			0.325408	4.01305e-15	0.674592	51	37	0.0661646	0.260226	4.98789e-14	0.739774	53	38	0.93246
SL008916	DPP2	Q9UHL4	29952	DPP7			0.285828	1.07436e-15	0.714172	53	36	3.54563e-05	0.342008	1.26568e-11	0.657992	53	37	0.877364
SL008933	PARK7	Q99497	11315	PARK7			7.89925e-16	0.329472	0.670528	50	37	8.58057e-07	3.52329e-13	0.367946	0.632054	53	37	0.850127
SL008936	CHL1	O00533	10752	CHL1			0.210159	0.222018	0.567823	53	37	0.423197	0.256167	0.213736	0.530097	54	37	0.942662
SL008945	TGM3	Q08188	7053	TGM3			0.236994	4.01529e-12	0.763006	50	37	3.16635e-14	0.280181	2.53721e-12	0.719819	53	38	0.854612
SL008956	ARSB	P15848	411	ARSB			0.0473071	1.31433e-11	0.952693	55	34	9.47295e-12	0.053441	0.0372266	0.909332	54	37	0.950272
SL009045	ENPP7	Q6UWV6	339221	ENPP7			0.790018	1.43792e-13	0.209982	54	38	0.187078	0.760892	5.92819e-13	0.239108	54	37	0.9321
SL009054	NRX1B	P58400	9378	NRXN1			0.27072	0.175836	0.553444	54	37	0.0641288	0.273573	0.169656	0.556771	54	38	0.949827
SL009089	PGCB	Q96GW7	63827	BCAN			0.508656	2.3087e-15	0.491344	53	37	0.0684551	0.572865	2.05583e-15	0.427135	54	38	0.849684
SL009202	JAML1	Q86YT9	120425	AMICA1			0.0703847	7.41125e-15	0.929615	51	34	8.54061e-15	0.166196	5.12633e-14	0.833804	54	38	0.999425
SL009207	Dyctin subunit 2	Q13561	10540	DCTN2			0.514344	2.0817e-11	0.485656	54	36	0.0209481	0.495005	7.72863e-13	0.504995	53	38	0.967923
SL009213	Cathepsin A	P10619	5476	CTSA			0.448463	4.015e-13	0.551537	52	36	0.579325	0.381746	4.18576e-13	0.618254	55	36	0.969593
SL009216	dopa decarboxylase	P20711	1644	DDC			8.46248e-13	1.70607e-13	1	55	33	1.13564e-18	0.0493084	8.12083e-15	0.950692	54	38	0.995382
SL009324	FSTL3	O95633	10272	FSTL3			0.256842	0.410372	0.332786	54	38	0.306372	0.252295	0.395618	0.352087	53	38	0.951266
SL009341	BASI	P35613	682	BSG			0.304908	2.7776e-14	0.695092	54	35	0.0347372	0.344346	4.54533e-13	0.655654	55	38	0.991584
SL009400	CRDL1	Q9BU40	91851	CHRDL1			0.571325	0.0248409	0.403835	52	37	0.00190772	0.575845	2.97085e-13	0.424155	54	37	0.9541
SL009412	DKK3	Q9UBP4	27122	DKK3			0.118129	0.230296	0.651575	53	36	0.136837	0.0662765	0.274909	0.658814	54	38	0.966166
SL009431	HINT1	P49773	3094	HINT1		1	7.09026e-12	0.197339	0.802661	49	37	2.79334e-15	2.80689e-13	0.167801	0.832199	54	37	0.953449
SL009628	ING1	Q9UK53	3621	ING1			0.362824	0.386331	0.250845	53	38	0.502077	0.334736	0.396588	0.268677	53	38	0.877739
SL009629	MBD4	O95243	8930	MBD4			0.10058	1.37002e-14	0.89942	49	35	4.50615e-07	0.103312	2.54423e-13	0.896688	54	37	0.991548
SL009768	CBX5	P45973	23468	CBX5			0.0622496	3.24221e-11	0.93775	54	36	3.15147e-05	2.16098e-13	0.134219	0.865781	53	38	0.958126
SL009790	RUXF	P62306	6636	SNRPF			0.621671	1.01544e-12	0.378329	53	34	0.0144903	0.689481	1.20342e-12	0.310519	54	37	0.955718
SL009791	hnRNP A/B	Q99729	3182	HNRNPAB			0.599104	1.02528e-12	0.400896	54	35	0.114978	0.612259	2.37431e-13	0.387741	55	37	0.961785
SL009792	PUR8	P30566	158	ADSL	Yes		0.140206	0.322823	0.536971	54	37	0.461902	0.21007	0.286787	0.503142	55	37	0.994949
SL009868	SSRP1	Q08945	6749	SSRP1			0.193779	1.89401e-13	0.806221	54	33	2.19543e-14	0.111878	5.74085e-12	0.888122	54	37	0.944001
SL009951	WNT7A	O00755	7476	WNT7A			0.020846	2.3965e-14	0.979154	51	36	3.22373e-10	0.0688537	2.30579e-14	0.931146	54	38	0.939457
SL009988	ADAM12	O43184	8038	ADAM12			0.0310322	8.88771e-14	0.968968	52	37	7.79559e-13	0.186954	8.73918e-15	0.813046	55	36	0.960473
SL010250	Stress-induced-phosphoprotein 1	P31948	10963	STIP1			0.274562	0.304013	0.421426	52	37	0.739923	0.257922	0.368874	0.373204	54	37	0.933406
SL010288	Carbonic anhydrase 6	P23280	765	CA6	Yes		0.225232	0.485022	0.289746	55	38	0.306886	0.166893	0.533306	0.299801	55	38	0.999952
SL010328	MED-1	Q15648	5469	MED1			1.95515e-14	9.19888e-15	1	54	34	4.47362e-11	1.77017e-15	3.25956e-15	1	54	37	0.934023
SL010348	FN1.4	P02751	2335	FN1			0.560804	1.13844e-12	0.439196	54	37	0.5804	0.579883	3.15728e-13	0.420117	54	37	0.960027
SL010349	FN1.3	P02751	2335	FN1			0.712031	9.79797e-14	0.287969	54	36	0.338862	0.716097	9.81439e-16	0.283903	54	38	0.993337
SL010368	IDUA	P35475	3425	IDUA			0.682452	0.00223601	0.315312	54	35	0.362008	0.74295	6.06859e-13	0.25705	55	36	0.959307
SL010369	Carbonic Anhydrase IV	P22748	762	CA4			0.345327	1.96424e-11	0.654673	52	36	0.967325	0.291808	4.85184e-12	0.708192	55	37	0.992124
SL010371	CD39	P49961	953	ENTPD1			0.0887646	0.1564	0.754835	55	35	0.293138	0.160362	0.116571	0.723066	55	36	0.957533
SL010372	Enterokise	P98073	5651	PRSS7			0.0303426	1.20551e-12	0.969657	55	35	4.15026e-15	0.135604	2.95455e-15	0.864396	55	37	0.988931
SL010373	FCAR	P24071	2204	FCAR			1.43501e-14	1.54018e-13	1	52	34	3.17971e-08	4.8234e-14	2.08302e-14	1	54	37	0.937697
SL010374	METAP1	P53582	23173	METAP1			0.287925	0.361253	0.350822	55	38	0.244048	0.345136	0.294013	0.360851	55	37	0.947245
SL010375	ASAH2	Q9NR71	56624	ASAH2			0.712744	1.01215e-13	0.287256	54	38	0.65845	0.703844	1.03836e-12	0.296156	54	38	0.965332
SL010376	MMEL2	Q495T6	79258	MMEL1			0.0331644	1.6881e-12	0.966836	52	35	9.20974e-12	0.193687	2.06937e-12	0.806313	53	38	0.932059
SL010378	RET	P07949	5979	RET			0.595629	0.036843	0.367528	52	35	0.00891185	0.184718	0.402298	0.412984	55	37	0.992468
SL010379	Semaphorin 3A	Q14563	10371	SEMA3A			0.220794	0.163836	0.61537	51	36	1.61256e-05	8.06211e-14	0.331192	0.668808	53	37	0.590541
SL010381	Soggy-1	Q9UK85	27120	DKKL1			0.483565	0.0392659	0.477169	52	38	0.772383	0.43599	0.0599094	0.504101	53	38	0.994457
SL010384	Testican-1	Q08629	6695	SPOCK1			0.63371	6.41223e-13	0.36629	54	36	0.311558	0.631786	6.67522e-13	0.368214	54	37	0.886398
SL010388	Trypsin 2	P07478	5645	PRSS2			0.520315	9.89414e-17	0.479685	55	36	0.491502	0.377152	0.18988	0.432969	55	38	0.999952
SL010390	URB	Q76M96	151887	CCDC80			0.356659	0.268259	0.375082	52	37	0.936584	0.223171	0.347242	0.429588	55	38	0.999952
SL010391	WFKN2	Q8TEU8	124857	WFIKKN2			0.640326	6.0698e-12	0.359674	55	38	0.776485	0.622694	9.84342e-12	0.377306	54	38	0.963452
SL010392	GASP-2	Q96D09	114928	GPRASP2			0.580028	1.1152e-12	0.419972	52	38	0.10928	0.512306	2.64517e-14	0.487694	54	38	0.999898
SL010393	KREM2	Q8NCW0	79412	KREMEN2			0.528504	2.24811e-12	0.471496	51	37	0.00831929	0.433274	2.90354e-13	0.566726	55	38	0.999952
SL010449	Carbonic Anhydrase X	Q9NS85	56934	CA10			0.0622067	0.108075	0.829718	52	38	0.00789715	0.154807	9.24286e-14	0.845193	55	37	0.995382
SL010450	CD48	P09326	962	CD48			0.294422	0.284773	0.420805	52	36	0.0108788	0.135636	0.395759	0.468605	54	37	0.952904
SL010451	CFC1	P0CG37	55997	CFC1			3.58147e-13	0.360599	0.639401	52	37	0.741827	2.43233e-13	0.364587	0.635413	54	38	0.993121
SL010454	Contactin-4	Q8IWV2	152330	CNTN4			1.03078e-15	0.47023	0.52977	52	37	0.906615	1.96869e-12	0.490677	0.509323	54	37	0.941264
SL010455	Contactin-5	O94779	53942	CNTN5			0.324344	0.0135802	0.662075	52	38	0.104186	0.204416	2.28623e-11	0.795584	54	37	0.965935
SL010456	CYTN	P01037	1469	CST1			0.27147	0.346934	0.381595	51	37	0.373813	9.62016e-13	0.463385	0.536615	55	37	0.989271
SL010457	DLL4	Q9NR61	54567	DLL4			5.18867e-13	3.50107e-13	1	50	36	9.40079e-09	0.0966758	9.71158e-12	0.903324	55	37	0.989242
SL010458	Endocan	Q9NQ30	11082	ESM1			0.373098	0.123152	0.50375	52	37	0.896686	1.68973e-13	0.318958	0.681042	54	37	0.961349
SL010461	FCGR1	P12314	2209	FCGR1A			0.208249	5.38109e-13	0.791751	52	36	3.68813e-11	0.151044	0.053751	0.795205	54	38	0.995423
SL010462	FCN1	O00602	2219	FCN1			0.00257786	0.217853	0.779569	52	36	0.00310216	6.58225e-12	0.159717	0.840283	54	37	0.852357
SL010463	GPC2	Q8N158	221914	GPC2			0.277893	1.54236e-12	0.722107	51	36	3.98179e-13	0.211298	1.84201e-13	0.788702	55	36	0.994617
SL010464	LRIG3	Q6UXM1	121227	LRIG3			0.576324	0.00813426	0.415542	52	36	0.315575	0.2118	0.324501	0.463699	55	37	0.999847
SL010465	MATN2	O00339	4147	MATN2			0.204993	0.218418	0.576589	52	37	0.0116648	0.262379	0.218319	0.519302	55	37	0.989078
SL010466	MFRP	Q9BY79	83552	MFRP			0.158661	2.54851e-13	0.841339	51	36	4.3815e-08	0.361584	4.12784e-13	0.638416	55	37	0.955555
SL010467	RGMA	Q96B86	56963	RGMA			0.107635	0.32371	0.568656	53	35	0.766535	0.435831	0.0150609	0.549109	54	37	0.95861
SL010468	RGMB	Q6NW40	285704	RGMB			0.0712919	0.314504	0.614204	53	38	0.478604	1.01119e-13	0.357113	0.642887	53	38	0.995183
SL010469	RGM-C	Q6ZVN8	148738	HFE2			0.244469	0.194003	0.561529	54	37	0.610061	0.462597	0.0138395	0.523564	55	38	0.999952
SL010470	Semaphorin 3E	O15041	9723	SEMA3E			0.434398	0.319539	0.246063	54	35	0.26828	0.617777	0.0786711	0.303552	55	37	0.991947
SL010471	Testican-2	Q92563	9806	SPOCK2			0.134742	0.499479	0.365779	53	37	0.627435	0.139416	0.50288	0.357704	53	38	0.971923
SL010488	ABL2	P42684	27	ABL2			0.330985	2.00697e-13	0.669015	52	35	0.000321217	0.277163	2.92755e-12	0.722837	54	38	0.98893
SL010489	CAMK1	Q14012	8536	CAMK1	Yes		0.718914	1.27735e-15	0.281086	53	37	0.285162	0.738342	4.45265e-14	0.261658	53	38	0.959633
SL010490	CAMK1D	Q8IU85	57118	CAMK1D			0.213574	0.122545	0.66388	52	35	0.0910778	5.84744e-14	0.279698	0.720302	55	37	0.991002
SL010491	CAMK2A	Q9UQM7	815	CAMK2A		1	0.462998	0.116192	0.42081	53	37	3.38112e-05	0.260128	0.35803	0.381842	53	38	0.954341
SL010492	CAMK2B	Q13554	816	CAMK2B			0.199511	1.17358e-12	0.800489	54	35	2.19465e-08	0.252488	2.47185e-16	0.747512	54	37	0.950692
SL010493	CAMK2D	Q13557	817	CAMK2D			0.796021	3.33131e-15	0.203979	53	37	2.24548e-05	0.744653	4.66458e-13	0.255347	53	38	0.886231
SL010494	CDK1/cyclin B	P06493 P14635	983 891	CDC2 CCNB1			0.316472	1.04298e-13	0.683528	54	36	0.000300964	0.368377	2.30596e-14	0.631623	54	37	0.96026
SL010495	CDK2/cyclin A	P24941 P20248	1017 890	CDK2 CC2			0.572051	1.12922e-13	0.427949	52	36	6.96853e-05	0.442135	4.54776e-13	0.557865	53	38	0.965625
SL010496	CDK5/p35	Q00535 Q15078	1020 8851	CDK5 CDK5R1			0.182411	1.62806e-17	0.817589	53	36	0.529658	0.130136	2.11788e-14	0.869864	54	37	0.962495
SL010498	EPHA3	P29320	2042	EPHA3			0.132788	6.53176e-15	0.867212	55	36	2.53682e-14	0.349637	4.39232e-16	0.650363	55	36	0.952663
SL010499	HCK	P08631	3055	HCK			3.00505e-12	0.397659	0.602341	54	36	2.25661e-05	7.5625e-14	0.356162	0.643838	55	37	0.995315
SL010500	LYNB	P07948	4067	LYN			0.213246	0.524819	0.261935	53	36	7.72687e-06	0.483504	0.241156	0.27534	53	38	0.958951
SL010501	MP2K2	P36507	5605	MAP2K2			0.771641	1.50463e-15	0.228359	55	37	0.214169	0.732116	1.79163e-13	0.267884	54	37	0.986364
SL010502	MK08	P45983	5599	MAPK8			0.351516	0.154786	0.493698	53	36	0.379131	5.29313e-15	0.367181	0.632819	54	37	0.994918
SL010503	MAPK2	P49137	9261	MAPKAPK2			0.0736999	0.572641	0.353659	53	38	0.0211651	0.0681301	0.604865	0.327005	53	38	0.959915
SL010504	MAPK5	Q8IW41	8550	MAPKAPK5			0.0715659	2.3429e-14	0.928434	52	31	2.36643e-07	0.099742	5.97507e-16	0.900258	52	34	0.951272
SL010505	MATK	P42679	4145	MATK			0.322049	1.48579e-14	0.677951	52	34	3.82953e-09	0.445235	1.07415e-13	0.554765	54	38	0.990043
SL010508	PAK3	O75914	5063	PAK3			0.271837	0.13113	0.597033	52	36	0.349235	0.386142	3.64061e-13	0.613858	53	38	0.944052
SL010509	PAK6	Q9NQU5	56924	PAK6			0.54405	0.148245	0.307705	53	38	0.00315187	0.455029	0.258583	0.286388	53	38	0.884133
SL010510	PAK7	Q9P286	57144	PAK7			0.467828	2.33549e-14	0.532172	51	36	0.0872382	0.250876	0.118369	0.630755	53	38	0.97377
SL010512	PIK3CA/PIK3R1	P42336 P27986	5290 5295	PIK3CA PIK3R1			0.4321	0.0282052	0.539695	51	37	0.0139639	0.0862085	0.178881	0.73491	55	38	0.991584
SL010513	PRKACA	P17612	5566	PRKACA		1	2.7468e-13	0.581825	0.418175	53	36	0.151739	1.24529e-12	0.688635	0.311365	53	38	0.960204
SL010514	PTK6	Q13882	5753	PTK6			0.56983	1.44011e-16	0.43017	51	36	1.15111e-05	0.354482	2.47591e-13	0.645518	55	36	0.959403
SL010515	RPS6KA3	P51812	6197	RPS6KA3			0.285499	0.325349	0.389153	55	35	0.0209518	0.576754	1.38466e-15	0.423246	54	37	0.960338
SL010516	SRCN1	P12931	6714	SRC			0.464451	0.185341	0.350208	52	38	0.000142733	0.503811	0.234152	0.262038	53	38	0.846958
SL010517	STK16	O75716	8576	STK16			0.0380051	0.0864757	0.875519	52	38	0.000230227	0.0644304	0.0733736	0.862196	54	38	0.992652
SL010518	TEC	P42680	7006	TEC			0.56793	5.22004e-12	0.43207	54	37	0.673176	0.569471	7.20668e-12	0.430529	55	36	0.939866
SL010519	ZAP70	P43403	7535	ZAP70			1.06184e-13	0.379071	0.620929	52	35	0.779148	0.0320457	0.32767	0.640284	54	37	0.835887
SL010520	AURKB	Q96GD4	9212	AURKB			2.30558e-13	0.177674	0.822326	54	37	0.00134281	4.57872e-13	0.181642	0.818358	55	36	0.839621
SL010521	BTK	Q06187	695	BTK			0.363873	0.324732	0.311394	54	38	0.00129903	0.373192	0.357705	0.269103	53	38	0.877739
SL010522	CDK8/cyclin C	P49336 P24863	1024 892	CDK8 CCNC			0.13904	0.414001	0.446959	53	36	0.313318	0.254777	0.294574	0.450649	53	38	0.961927
SL010523	HIPK3	Q9H422	10114	HIPK3			1.73453e-12	9.4648e-14	1	51	36	3.24895e-13	1.23799e-16	0.182826	0.817174	54	38	0.995428
SL010528	UFM1	P61960	51569	UFM1			3.3974e-13	0.454778	0.545222	54	37	0.195171	2.22242e-12	0.470672	0.529328	55	37	0.963792
SL010529	UFC1	Q9Y3C8	51506	UFC1			0.145879	0.492859	0.361262	53	35	0.292494	0.0093219	0.649301	0.341377	54	38	0.954471
SL010530	OCAD1	Q9NX40	54940	OCIAD1			0.220774	1.82229e-11	0.779226	50	36	1.36928e-09	4.41001e-12	0.203594	0.796406	54	37	0.972897
SL010610	CLC4K	Q9UJ71	50489	CD207			0.232646	3.12078e-12	0.767354	52	36	5.22847e-07	0.109698	0.0917167	0.798586	54	38	0.98927
SL010612	Dkk-4	Q9UBT3	27121	DKK4			0.476241	0.080987	0.442772	53	37	0.769882	0.311957	0.174782	0.513261	54	37	0.971011
SL010613	IL-17 RD	Q8NFM7	54756	IL17RD			0.276688	0.171239	0.552074	52	36	1.54067e-05	0.173104	0.249487	0.57741	53	38	0.959609
SL010616	SHP-2	Q06124	5781	PTPN11			0.129871	0.476514	0.393615	53	36	0.181608	0.0470971	0.557126	0.395777	54	37	0.960878
SL010617	TPSB2	P20231	64499	TPSB2			0.71899	0.225339	0.0556713	55	37	0.000538117	0.711201	0.20509	0.0837089	54	37	0.731586
SL010619	TPSG1	Q9NRR2	25823	TPSG1			7.43705e-12	1.23131e-11	1	52	36	1.86856e-13	0.0134336	5.33181e-12	0.986566	53	38	0.848425
SL010830	41	P11171	2035	EPB41			0.534553	4.50289e-12	0.465447	54	37	0.194945	0.502311	0.0478008	0.449888	54	38	0.994949
SL010927	IMB1	Q14974	3837	KPNB1			4.23604e-12	0.508925	0.491075	53	35	0.143117	5.38358e-15	0.593039	0.406961	54	38	0.946594
SL010928	IMDH2	P12268	3615	IMPDH2			0.506759	9.75252e-15	0.493241	54	38	0.00102329	0.473318	4.90855e-14	0.526682	54	38	0.985779
SL010973	PSA1	P25786	5682	PSMA1			3.13489e-13	0.366997	0.633003	53	37	0.00537466	8.10027e-15	0.391443	0.608557	54	38	0.989242
SL011049	MASP3	P48740	5648	MASP1			0.519198	1.02452e-15	0.480802	51	37	0.0704771	0.563482	2.2145e-13	0.436518	54	38	0.995132
SL011068	IL-17 RC	Q8C3	84818	IL17RC			0.563332	0.134482	0.302186	53	38	4.1924e-05	0.335473	0.282225	0.382302	54	38	0.946594
SL011069	Marapsin	Q9BQR3	83886	PRSS27			0.556955	0.0274882	0.415557	52	37	0.411673	0.230608	0.277424	0.491968	54	38	0.993923
SL011071	PDGF-CC	Q9NRA1	56034	PDGFC			6.28236e-13	2.66802e-14	1	55	34	7.38148e-12	2.98702e-14	1.25267e-13	1	55	37	0.990708
SL011073	XPNPEP1	Q9NQW7	7511	XPNPEP1			0.208127	0.433294	0.358579	53	35	0.0867277	0.00253298	0.644399	0.353068	54	38	0.954471
SL011100	CD226	Q15762	10666	CD226			0.0135387	6.68882e-15	0.986461	55	35	9.60654e-14	0.114928	0.0435754	0.841497	54	37	0.949523
SL011202	SA	P54920	8775	PA			0.404881	0.299648	0.29547	53	37	0.215511	0.358059	0.357303	0.284639	53	38	0.877739
SL011211	IF4G2	P78344	1982	EIF4G2			0.200786	0.500559	0.298655	53	37	0.0299248	0.144837	0.534799	0.320364	54	37	0.962929
SL011232	CDC37	Q16543	11140	CDC37			1.12833e-12	1.9315e-12	1	51	36	6.31252e-13	4.0342e-16	3.60036e-13	1	55	37	0.993036
SL011404	PDE4D	Q08499	5144	PDE4D			0.556854	8.52584e-13	0.443146	53	37	3.60445e-07	0.543747	1.02124e-12	0.456253	53	38	0.968935
SL011405	PDE5A	O76074	8654	PDE5A			0.356628	0.37131	0.272062	53	38	0.41485	0.0865634	0.538933	0.374503	54	38	0.949427
SL011406	PDE7A	Q13946	5150	PDE7A			3.65448e-12	2.96679e-13	1	53	35	1.01897e-08	0.270027	1.13142e-12	0.729973	53	38	0.955134
SL011448	TNR4	P43489	7293	TNFRSF4			0.146456	2.97594e-14	0.853544	50	36	1.48684e-10	0.15931	2.72059e-14	0.84069	53	38	0.939548
SL011498	PACAP-38	P18509	116	ADCYAP1			0.130893	4.17e-13	0.869107	50	35	3.65543e-08	0.167387	2.52863e-16	0.832613	53	38	0.955804
SL011499	PH	P01298	5539	PPY		5	7.49334e-12	0.469972	0.530028	54	37	0.0021834	0.182954	0.281769	0.535277	53	38	0.85905
SL011508	PACAP-27	P18509	116	ADCYAP1			0.361801	6.73116e-14	0.638199	52	34	1.16021e-12	0.173629	7.54349e-15	0.826371	53	38	0.942925
SL011509	PYY	P10082	5697	PYY			0.165273	0.388744	0.445983	53	36	0.90422	0.327301	0.262311	0.410388	55	36	0.830848
SL011510	Somatostatin-28	P61278	6750	SST			0.0386815	7.45237e-13	0.961319	53	33	8.47734e-11	0.0894406	2.14835e-13	0.910559	54	38	0.99983
SL011528	RS7	P62081	6201	RPS7			0.297263	8.29057e-16	0.702737	52	36	6.77632e-10	0.324916	0.0471468	0.627937	55	37	0.990419
SL011529	SBDS	Q9Y3A5	51119	SBDS			0.415604	0.232208	0.352188	53	38	0.0523159	0.462455	0.216043	0.321502	53	38	0.846958
SL011530	DLRB1	Q9NP97	83658	DYNLRB1			0.320939	0.279718	0.399343	52	38	0.0242068	0.469281	0.203563	0.327156	54	37	0.961908
SL011532	ETHE1	O95571	23474	ETHE1			0.382753	0.21825	0.398997	52	38	5.42558e-05	0.213303	0.279286	0.507411	54	37	0.94614
SL011533	SGTA	O43765	6449	SGTA			1.44832e-15	0.451283	0.548717	53	38	0.731704	0.0438689	0.460264	0.495867	53	38	0.943167
SL011535	RBM39	Q14498	9584	RBM39			9.652e-13	0.24277	0.75723	55	31	2.44471e-08	0.272218	0.0993215	0.62846	55	37	0.993337
SL011549	ARI3A	Q99856	1820	ARID3A			6.54994e-13	0.376336	0.623664	52	37	0.197921	7.32747e-16	0.270083	0.729917	54	37	0.853579
SL011616	IF4A3	P38919	9775	EIF4A3			0.0627793	1.7193e-14	0.937221	52	36	5.51374e-14	0.093837	2.36713e-14	0.906163	53	38	0.884343
SL011628	DBNL	Q9UJU6	28988	DBNL			0.0379107	0.378276	0.583814	51	38	0.000624451	0.275321	0.227813	0.496866	53	38	0.931946
SL011629	AIP	O00170	9049	AIP			0.321258	0.405968	0.272775	54	37	0.947154	0.322828	0.398457	0.278715	54	37	0.954929
SL011630	SE6L2	Q6UXD5	26470	SEZ6L2			0.35788	0.169778	0.472342	50	38	0.177423	0.0417882	0.333531	0.62468	53	38	0.95789
SL011631	CA	Q13765	4666	CA			2.89936e-15	0.460327	0.539673	53	37	0.511524	3.26566e-13	0.428106	0.571894	54	37	0.946828
SL011708	ARP19	P56211	10776	ARPP19			0.491132	0.160503	0.348365	53	38	0.637077	0.501234	0.158576	0.34019	53	38	0.969588
SL011709	PLPP	Q96GD0	57026	PDXP			0.442088	0.247143	0.310769	54	38	0.888166	0.46874	0.233821	0.297439	54	38	0.930209
SL011768	NUDC3	Q8IVD9	23386	NUDCD3			9.89522e-15	0.476371	0.523629	50	36	0.151239	7.54705e-14	0.534984	0.465016	54	37	0.931105
SL011769	AN32B	Q92688	10541	ANP32B		1	0.127773	0.0730587	0.799168	53	38	3.33028e-05	0.276136	3.77221e-13	0.723864	54	37	0.840173
SL011770	LCMT1	Q9UIC8	51451	LCMT1			0.385657	5.79663e-14	0.614343	53	36	0.238236	0.347364	7.71285e-13	0.652636	55	36	0.945044
SL011772	PESC	O00541	23481	PES1			2.59019e-15	0.110764	0.889236	52	36	6.59426e-10	6.27255e-15	0.154053	0.845947	53	38	0.933017
SL011808	CPNE1	Q99829	8904	CPNE1			0.284169	0.467839	0.247993	53	37	0.0700385	0.25845	0.51097	0.23058	54	37	0.951377
SL011809	XTP3A	Q9H773	79077	DCTPP1			0.623496	3.67428e-13	0.376504	53	36	0.0224902	0.562621	0.0585224	0.378857	53	38	0.949886
SL012108	PLCG1	P19174	5335	PLCG1			4.79976e-12	0.283715	0.716285	52	36	0.00756731	7.3026e-14	0.203238	0.796762	54	38	0.946282
SL012168	LIN7B	Q9HAP6	64130	LIN7B			2.19272e-13	0.147896	0.852104	51	37	1.01864e-05	8.79421e-14	0.180449	0.819551	55	37	0.993649
SL012188	EP15R	Q9UBC2	58513	EPS15L1			0.00896625	0.31031	0.680723	53	36	6.42171e-05	0.0439441	0.336352	0.619704	55	36	0.990282
SL012248	FAK1	Q05397	5747	PTK2			1.31498e-12	2.28551e-13	1	49	37	5.17038e-13	0.0354885	3.91942e-13	0.964511	54	38	0.990792
SL012457	NXPH1	P58417	30010	NXPH1			0.0608739	0.640832	0.298294	54	38	0.00624034	0.123853	0.562588	0.313559	53	38	0.964609
SL012469	GPC5	P78333	2262	GPC5			0.548227	1.87522e-12	0.451773	54	37	0.649579	0.48336	3.79875e-14	0.51664	55	37	0.994519
SL012538	ARMEL	Q49AH0	441549	CDNF			0.406672	4.11514e-12	0.593328	54	37	0.137609	0.367615	8.93713e-14	0.632385	54	38	0.961785
SL012698	KI2L4	Q99706	3805	KIR2DL4			0.32062	0.0798529	0.599527	51	37	0.0208243	1.23232e-12	0.190289	0.809711	54	37	0.962495
SL012707	PCSK9	Q8NBP7	255738	PCSK9			0.44854	5.16067e-14	0.55146	54	37	0.0899274	0.437666	6.11238e-13	0.562334	54	37	0.936644
SL012740	ATS15	Q8TE58	170689	ADAMTS15			6.12478e-14	0.356673	0.643327	53	36	9.90459e-09	0.177786	0.174298	0.647916	54	38	0.993923
SL012754	ASM3A	Q92484	10924	SMPDL3A			4.02841e-14	0.171085	0.828915	53	36	0.081594	0.00104344	0.183845	0.815112	54	37	0.966094
SL012822	BSSP4	Q9GZN4	64063	PRSS22			4.80976e-13	0.533302	0.466698	52	37	0.736414	1.97532e-13	0.533593	0.466407	53	38	0.973439
SL013240	CRK	P46108	1398	CRK			0.105841	0.442912	0.451246	53	35	0.361677	1.24712e-12	0.511439	0.488561	55	37	0.963792
SL013488	CLC1B	Q9P126	51266	CLEC1B			0.555575	0.171811	0.272614	54	36	0.566355	0.437781	0.259828	0.30239	55	36	0.969129
SL013489	AMNLS	Q9BXJ7	81693	AMN			8.8259e-15	0.433604	0.566396	53	36	0.941153	0.0520749	0.328416	0.619509	54	37	0.830995
SL013490	BOC	Q9BWV1	91653	BOC			7.49332e-14	0.449252	0.550748	53	37	0.128333	6.44458e-14	0.387464	0.612536	54	38	0.988988
SL013548	IL-34	Q6ZMJ4	146433	IL34			7.83878e-13	0.163447	0.836553	54	37	0.000323264	1.62724e-14	0.161785	0.838215	54	37	0.970705
SL013570	DYRK3	O43781	8444	DYRK3			0.376353	2.11516e-10	0.623647	52	35	0.72392	0.269914	1.45755e-11	0.730086	54	38	0.999991
SL013754	RASA1	P20936	5921	RASA1			6.44751e-13	0.300871	0.699129	53	37	3.42639e-05	1.36602e-12	0.254881	0.745119	53	38	0.988966
SL013928	PPIE	Q9UNP9	10450	PPIE			0.117977	0.474693	0.40733	54	38	0.701323	0.0221055	0.530972	0.446923	53	38	0.959793
SL013969	KYNU	Q16719	8942	KYNU			0.679685	8.19288e-14	0.320315	54	36	0.00494836	0.686701	1.31803e-15	0.313299	54	38	0.988931
SL013988	CHST2	Q9Y4C5	9435	CHST2			0.361445	0.118865	0.519691	51	38	0.00267591	0.4284	0.136715	0.434885	54	37	0.945539
SL013989	RSPO2	Q6UXX9	340419	RSPO2			0.569332	1.58762e-13	0.430668	52	36	1.35689e-15	0.395535	5.23675e-15	0.604465	53	38	0.93864
SL014008	FUT5	Q11128	2527	FUT5			0.434137	0.175908	0.389955	54	37	0.497617	0.481306	0.130057	0.388637	55	36	0.976489
SL014009	HDGR2	Q7Z4V5	84717	HDGFRP2			0.491081	9.34484e-14	0.508919	52	36	1.27794e-11	0.321188	0.00922873	0.669584	53	38	0.955019
SL014028	ENTP5	O75356	957	ENTPD5			0.0389648	0.488718	0.472318	53	38	0.0401712	1.25228e-08	0.508844	0.491156	53	38	0.854612
SL014029	SPHK2	Q9NRA0	56848	SPHK2			0.070951	2.67129e-13	0.929049	53	36	0.00113039	0.121421	1.40268e-13	0.878579	55	38	0.999952
SL014048	CO1	Q86Y22	91522	COL23A1			0.514415	0.199079	0.286506	54	37	0.305991	0.328578	0.383785	0.287637	54	37	0.9587
SL014069	PCSK7	Q16549	9159	PCSK7			1.81045e-14	0.689805	0.310195	54	36	0.0960443	5.97019e-15	0.701951	0.298049	55	36	0.9597
SL014070	SLIK5	O94991	26050	SLITRK5			0.562862	0.0334871	0.40365	54	37	0.00204782	0.525283	0.0713532	0.403364	53	38	0.952641
SL014071	FLRT1	Q9NZU1	23769	FLRT1			0.621448	0.094047	0.284505	52	37	0.333497	0.642833	2.01056e-14	0.357167	54	38	0.993862
SL014088	FCRL3	Q96P31	115352	FCRL3			1.18213e-15	0.311977	0.688023	50	36	5.68486e-09	0.174567	0.0573294	0.768104	54	37	0.968556
SL014091	SORC2	Q96PQ0	57537	SORCS2			7.03671e-13	0.324459	0.675541	51	36	6.13731e-09	1.44164e-14	0.250603	0.749397	55	38	0.999952
SL014092	CDON	Q4KMG0	50937	CDON			0.063653	0.324085	0.612262	53	37	0.727962	0.0270359	0.33767	0.635294	54	37	0.972655
SL014093	ENTP3	O75355	956	ENTPD3			0.0375012	4.47853e-14	0.962499	52	36	9.24111e-06	0.0266788	1.12947e-12	0.973321	54	37	0.941
SL014094	GP114	Q8IZF4	221188	GPR114			0.137336	5.06338e-17	0.862664	53	37	8.51181e-12	0.200062	1.39001e-13	0.799938	53	38	0.990998
SL014096	LRRT1	Q86UE6	347730	LRRTM1			0.356646	9.74018e-15	0.643354	50	35	8.41578e-08	0.272833	5.91613e-13	0.727167	53	38	0.960352
SL014108	LRRT3	Q86VH5	347731	LRRTM3			3.63797e-14	0.155292	0.844708	53	36	7.77041e-13	4.97604e-14	0.101429	0.898571	54	38	0.966166
SL014111	KIRR3	Q8IZU9	84623	KIRREL3			4.47842e-14	0.170427	0.829573	54	36	0.000297234	7.29894e-15	0.232116	0.767884	55	37	0.990473
SL014113	NLGNX	Q8N0W4	57502	NLGN4X			0.132225	0.220132	0.647644	52	37	0.982241	0.194062	0.18804	0.617898	55	38	0.999952
SL014129	H6ST1	O60243	9394	HS6ST1			3.51727e-13	0.114876	0.885124	54	34	6.6889e-06	8.4917e-17	0.107072	0.892928	55	36	0.951142
SL014130	CHST6	Q9GZX3	4166	CHST6			4.07675e-13	0.153024	0.846976	53	36	1.73629e-11	6.97564e-13	0.211457	0.788543	53	38	0.970363
SL014148	ROBO3	Q96MS0	64221	ROBO3			0.20191	5.94057e-13	0.79809	54	33	2.90018e-15	0.308558	0.06224	0.629202	54	37	0.93181
SL014208	CRTAM	O95727	56253	CRTAM			8.40451e-15	0.10375	0.89625	54	35	0.00028675	4.69151e-12	0.107803	0.892197	54	37	0.941564
SL014209	KLRF1	Q9NZS2	51348	KLRF1			1.41151e-14	3.82592e-14	1	52	35	2.41593e-13	5.54987e-14	5.47574e-13	1	54	38	0.993923
SL014228	SLAF6	Q96DU3	114836	SLAMF6			1.12099e-14	0.350928	0.649072	53	36	6.02526e-08	0.434272	4.5829e-13	0.565728	55	37	0.942176
SL014268	OX2G	P41217	4345	CD200			0.375462	0.0654733	0.559065	53	36	0.836083	0.161521	0.255933	0.582546	55	37	0.992378
SL014269	KI3L2	P43630	3812	KIR3DL2			2.13266e-11	0.203305	0.796695	52	35	1.50769e-08	0.135898	1.09537e-10	0.864102	54	37	0.942338
SL014270	CLM6	Q08708	10871	CD300C			0.13774	0.188098	0.674162	54	36	0.0096569	0.189473	0.17835	0.632178	54	37	0.954889
SL014288	MO2R1	Q8TD46	131450	CD200R1			0.522141	1.36076e-14	0.477859	52	35	0.408129	0.421254	4.06604e-16	0.578746	55	37	0.960447
SL014289	KI3S1	Q14943	3813	KIR3DS1			6.8903e-13	0.126562	0.873438	50	36	1.14513e-11	0.125473	0.0286769	0.84585	54	37	0.947342
SL014292	SIG14	Q08ET2	100049587	SIGLEC14			0.761723	0.0996578	0.138619	54	36	2.25966e-06	0.818654	1.64465e-15	0.181346	54	38	0.849684
SL014294	EPHAA	Q5JZY3	284656	EPHA10			0.316331	3.70587e-20	0.683669	53	36	1.34946e-10	0.275135	5.14437e-12	0.724865	54	37	0.959386
SL014308	FGF-8A	P55075	2253	FGF8			0.177214	2.12928e-12	0.822786	52	34	0.000189081	8.55289e-13	0.172639	0.827361	54	37	0.958561
SL014468	SH21A	O60880	4068	SH2D1A			4.0436e-13	0.234609	0.765391	51	38	0.00615401	3.40713e-15	0.283143	0.716857	54	37	0.946706
SL014469	SHC1	P29353	6464	SHC1			0.437208	0.186844	0.375947	52	38	0.636199	0.549862	0.146084	0.304054	53	38	0.933885
SL014470	BCAR3	O75815	8412	BCAR3			1.65783e-13	0.113965	0.886035	54	35	7.54288e-09	0.0125101	0.225882	0.761608	55	37	0.992289
SL014735	IMDH1	P20839	3614	IMPDH1			0.766112	1.77613e-12	0.233888	53	37	0.0247072	0.690283	9.7411e-13	0.309717	54	38	0.99993
SL015728	GCKR	Q14397	2646	GCKR			0.180984	0.0695495	0.749467	53	35	2.25689e-11	0.131219	4.2531e-14	0.868781	54	38	0.990303
SL016128	TXD12	O95881	51060	TXNDC12			0.701797	0.133949	0.164254	54	38	0.0678836	0.665299	0.125842	0.208859	53	38	0.886398
SL016129	FAM107B	Q9H098	83641	FAM107B			4.93552e-15	0.347407	0.652593	51	37	0.0115553	1.85098e-14	0.347618	0.652382	54	38	0.999836
SL016130	BRF-1	Q92994	2972	BRF1			1.80381e-14	1.30612e-14	1	51	35	4.5369e-10	0.0177801	1.68975e-13	0.98222	54	38	0.993911
SL016148	C34 gp41 HIV Fragment	Q70626	None	Human-virus			1.10146e-11	0.37301	0.62699	52	35	0.783233	0.270702	0.0866663	0.642632	55	36	0.940866
SL016548	AMPK a1b1g1	Q13131 Q9Y478 P54619	5562 5564 5571	PRKAA1 PRKAB1 PRKAG1			0.174711	5.09176e-12	0.825289	52	36	3.73825e-11	0.0884017	3.95069e-12	0.911598	54	38	0.992468
SL016549	AMPK a2b2g1	P54646 O43741 P54619	5563 5565 5571	PRKAA2 PRKAB2 PRKAG1			5.65389e-14	0.561732	0.438268	53	36	0.734323	0.228131	0.222384	0.549484	53	38	0.968572
SL016550	CK2-A1:B	P68400 P67870	1457 1460	CSNK2A1 CSNK2B			0.250357	0.416041	0.333602	53	38	0.148441	0.312625	0.389604	0.297771	54	38	0.930209
SL016551	CK2-A2:B	P19784 P67870	1459 1460	CSNK2A2 CSNK2B			1.63232e-14	0.370542	0.629458	52	37	0.0266924	1.46161e-12	0.458054	0.541946	54	37	0.954878
SL016553	PDE3A	Q14432	5139	PDE3A			0.212928	0.124472	0.662601	52	35	0.105183	3.92099e-12	0.282442	0.717558	55	36	0.929251
SL016554	PDE9A	O76083	5152	PDE9A			0.301875	4.65395e-11	0.698125	54	37	3.01606e-10	0.382458	0.0261364	0.591405	55	38	0.991584
SL016555	PDE11	Q9HCR9	50940	PDE11A			0.406013	0.226318	0.367669	53	36	0.205363	0.34254	0.268221	0.389239	54	37	0.967922
SL016557	HMGR	P04035	3156	HMGCR			7.70118e-17	8.98594e-19	1	49	36	6.28547e-13	1.80696e-13	1.77908e-14	1	54	37	0.943062
SL016563	GHC2	Q9H1K4	83733	SLC25A18			0.262692	7.27916e-13	0.737308	52	35	7.29717e-06	0.141574	1.0412e-12	0.858426	55	37	0.994189
SL016566	DRAK2	O94768	9262	STK17B			0.539281	5.07274e-15	0.460719	54	34	0.884674	0.627256	0.000317062	0.372427	54	38	0.999982
SL016567	TAK1-TAB1	O43318 Q15750	6885 10454	MAP3K7 TAB1			0.359886	4.64532e-14	0.640114	51	37	0.22325	0.229091	3.57279e-12	0.770909	54	38	0.990419
SL016928	SLAF7	Q9NQ25	57823	SLAMF7			0.619216	0.14696	0.233824	51	37	0.016309	0.677659	0.0982922	0.224049	55	37	0.993923
SL017188	GSK-3 alpha/beta	P49840 P49841	2931 2932	GSK3A GSK3B			0.406517	0.342782	0.250701	53	38	0.0146162	0.190007	0.488965	0.321028	53	38	0.963369
SL017189	Kininogen HMW	P01042	3827	KNG1			0.522304	1.0384e-11	0.477696	55	37	0.217551	0.485621	6.02557e-13	0.514379	55	36	0.97893
SL017610	Gro-b/g	P19876 P19875	None	CXCL3 CXCL2			7.02734e-15	0.230744	0.769256	52	38	0.427943	2.00656e-12	0.280576	0.719424	54	38	0.930209
SL017611	2003-03-14	P31946 P62258 P61981 Q04917 P27348 P63104 P31947	7529 7531 7532 7533 10971 7534 2810	YWHAB YWHAE YWHAG YWHAH WHAQ YWHAZ SFN		1	0.120852	0.513824	0.365324	53	37	0.0126729	0.270319	0.425532	0.304149	53	38	0.97078
SL017612	HSP 90a/b	P07900 P08238	None	HSP90AA1 HSP90AB1			0.387283	0.360191	0.252526	55	37	0.585181	0.313988	0.415261	0.270751	54	37	0.972393
SL017613	FCG2A/B	P12318 P31994	None	FCGR2A FCGR2B			0.949587	8.13814e-15	0.0504131	55	38	0.000342828	0.930346	2.19794e-14	0.0696542	54	38	0.995382
SL017614	PKB a/b/g	Family	None	None			0.0892396	0.543386	0.367374	54	37	0.415223	0.094396	0.537958	0.367646	54	38	0.992124
SL018625	TLR4:MD-2 complex	O00206 Q9Y6Y9	7099 23643	TLR4 LY96			0.469042	0.225237	0.305721	52	37	0.242164	0.284364	0.318544	0.397092	54	37	0.964675

## Sheet: S3 - TwinsUK MMSE
SOMAmer ID	Analyte name (as provided by SomaLogic)	UniProt ID	Entrez Gene ID	Entrez Gene Symbol	Calibration Scale Factors in the tail of the distribution	Number of independent research cohorts in which the blood level of this protein has associated with an AD-related phenotype (Chiam et al)	Beta	P-value	Q-value	Number of excluded protein outlliers
SL013989	RSPO2	Q6UXX9	340419	RSPO2			-0.516957	0.000505722	0.381255	5
SL001717	IL-10	P22301	3586	IL10		3	-0.699155	0.000675386	0.381255	6
SL003302	MPIF-1	P55773	6368	CCL23			-0.311121	0.00153764	0.578665	5
SL011406	PDE7A	Q13946	5150	PDE7A			-0.370296	0.00234454	0.626859	5
SL006523	MFGM	Q08431	4240	MFGE8			0.257651	0.00382899	0.626859	5
SL003310	VEGF121	P15692	7422	VEGFA			-0.380383	0.00406412	0.626859	4
SL004697	HPV E7 Type 16	P03129	1489079	Human-virus			-0.384718	0.00454926	0.626859	5
SL010973	PSA1	P25786	5682	PSMA1			-0.305386	0.00587706	0.626859	3
SL000424	Fibrinogen	P02671 P02675 P02679	2243 2244 2266	FGA FGB FGG		3	0.200749	0.00606416	0.626859	3
SL006550	ECM1	Q16610	1893	ECM1			0.193786	0.00635878	0.626859	2
SL008623	CNTN2	Q02246	6900	CNTN2			0.213167	0.00689553	0.626859	1
SL005165	Galectin-4	P56470	3960	LGALS4			-0.436727	0.00718265	0.626859	2
SL005392	Arylsulfatase A	P15289	410	ARSA			-0.379718	0.00721804	0.626859	4
SL004716	JNK2	P45984	5601	MAPK9			0.326384	0.00838252	0.670079	2
SL004670	Artemin	Q5T4W7	9048	ARTN			-0.394478	0.00917365	0.670079	6
SL005233	XEDAR	Q9HAV5	60401	EDA2R			0.343339	0.00987534	0.670079	2
SL004588	IL-1 R AcP	Q9NPH3	3556	IL1RAP			0.241678	0.0100898	0.670079	3
SL001796	Myeloperoxidase	P05164	4353	MPO		1	-0.209162	0.011392	0.686836	3
SL004687	TSLP	Q969D9	85480	TSLP			-0.391362	0.0129257	0.686836	2
SL005184	IL-23	P29460 Q9NPF7	3593 51561	IL12B IL23A			-0.299414	0.0129954	0.686836	4
SL000360	Coagulation Factor X	P00742	2159	F10			-0.218619	0.0146523	0.686836	2
SL010617	TPSB2	P20231	64499	TPSB2			-0.173917	0.0148599	0.686836	0
SL003326	I-TAC	O14625	6373	CXCL11			-0.24817	0.0155998	0.686836	5
SL009768	CBX5	P45973	23468	CBX5			-0.376861	0.0158614	0.686836	2
SL002756	hnRNP K	P61978	3190	HNRNPK			0.278291	0.0161153	0.686836	6
SL003324	Coagulation Factor Xa	P00742	2159	F10			-0.231283	0.0179661	0.686836	1
SL000346	Cathepsin H	P09668	1512	CTSH			-0.258009	0.0180035	0.686836	6
SL004304	STX1a	Q16623	6804	STX1A			-0.308657	0.0182552	0.686836	1
SL015728	GCKR	Q14397	2646	GCKR			-0.341883	0.0196145	0.686836	7
SL000337	Calpain I	P07384 P04632	823 826	CAPN1 CAPNS1			-0.193838	0.0199262	0.686836	4
SL000521	MMP-1	P03956	4312	MMP1		1	-0.194284	0.0202068	0.686836	4
SL003803	ERBB4	Q15303	2066	ERBB4			-0.312068	0.0202284	0.686836	4
SL003104	Eotaxin-2	O00175	6369	CCL24			-0.296872	0.0216086	0.686836	5
SL000002	VEGF	P15692	7422	VEGFA			-0.182128	0.0221136	0.686836	1
SL001997	IL-1 sRI	P14778	3554	IL1R1			0.216589	0.0230566	0.686836	2
SL000320	C5a	P01031	727	C5			-0.179849	0.023377	0.686836	2
SL006830	complement factor H-related 5	Q9BXR6	81494	CFHR5			-0.252491	0.0236336	0.686836	5
SL000133	MIP-3a	P78556	6364	CCL20			-0.289205	0.0243465	0.686836	6
SL011499	PH	P01298	5539	PPY		5	0.2047	0.0248618	0.686836	2
SL014269	KI3L2	P43630	3812	KIR3DL2			-0.275123	0.0250887	0.686836	4
SL008193	NID2	Q14112	22795	NID2			-0.293436	0.0257385	0.686836	5
SL011100	CD226	Q15762	10666	CD226			0.310904	0.0262789	0.686836	5
SL000139	EPI	O14944	2069	EREG			0.272182	0.0268406	0.686836	7
SL000558	Prothrombin	P00734	2147	F2			0.168675	0.027703	0.686836	4
SL006197	DJ homolog	Q96DA6	131118	DJC19			-0.361598	0.0277268	0.686836	1
SL009792	PUR8	P30566	158	ADSL	Yes		0.216885	0.0279845	0.686836	1
SL003080	MIF	P14174	4282	MIF			-0.276916	0.0296992	0.700419	4
SL012469	GPC5	P78333	2262	GPC5			0.183657	0.0297787	0.700419	2
SL009213	Cathepsin A	P10619	5476	CTSA			-0.169565	0.0312106	0.714908	5
SL011510	Somatostatin-28	P61278	6750	SST			-0.298855	0.0328129	0.714908	4
SL003951	BDNF	P23560	627	BDNF	Yes		-0.245936	0.0333479	0.714908	5
SL003726	Chk2	O96017	11200	CHEK2			-0.267562	0.0342817	0.714908	7
SL003169	E-78	P42830	6374	CXCL5			-0.246984	0.0343173	0.714908	6
SL003193	6Ckine	O00585	6366	CCL21			-0.196766	0.0357076	0.714908	3
SL004814	Coactosin-like protein	Q14019	23406	COTL1			0.219185	0.0368158	0.714908	5
SL000426	Fibronectin	P02751	2335	FN1		1	0.182845	0.0370046	0.714908	3
SL005190	ILT-2	Q8NHL6	10859	LILRB1			-0.183576	0.0395509	0.714908	5
SL008835	ASGR1	P07306	432	ASGR1			-0.572027	0.0397455	0.714908	3
SL009431	HINT1	P49773	3094	HINT1		1	-0.249127	0.0402747	0.714908	10
SL003440	PAFAH	Q13093	7941	PLA2G7			0.182958	0.0419122	0.714908	2
SL000017	vWF	P04275	7450	VWF		2	0.143191	0.0419377	0.714908	0
SL008331	PA2G4	Q9UQ80	5036	PA2G4			-0.202224	0.0433359	0.714908	4
SL009790	RUXF	P62306	6636	SNRPF			0.223785	0.0454895	0.714908	7
SL004306	UBC9	P63279	7329	UBE2I			-0.179142	0.0456456	0.714908	2
SL011232	CDC37	Q16543	11140	CDC37			-0.212269	0.0473436	0.714908	6
SL002684	CSF-1	P09603	1435	CSF1		1	0.22448	0.0479244	0.714908	5
SL008639	IDS	P22304	3423	IDS			0.194217	0.0482302	0.714908	3
SL000321	C5b 6 Complex	P01031 P13671	727 729	C5 C6			-0.167189	0.04873	0.714908	3
SL000396	Cytochrome c	P99999	54205	CYCS			0.219579	0.048962	0.714908	5
SL005170	ICOS	Q9Y6W8	29851	ICOS			-0.371943	0.04933	0.714908	5
SL004458	Elafin	P19957	5266	PI3			-0.156259	0.0494669	0.714908	2
SL014008	FUT5	Q11128	2527	FUT5			-0.208477	0.05044	0.714908	3
SL000319	C5	P01031	727	C5		1	-0.147374	0.0505782	0.714908	2
SL005629	GK	Q9UJ70	55577	GK			-0.180996	0.0518811	0.714908	2
SL004356	LAG-1	Q8NHW4	388372	CCL4L1			-0.271403	0.052311	0.714908	5
SL014029	SPHK2	Q9NRA0	56848	SPHK2			-0.191344	0.0529636	0.714908	3
SL005493	paraoxose 1	P27169	5444	PON1		1	-0.344165	0.0537795	0.714908	8
SL003186	Lymphotactin	P47992	6375	XCL1			-0.351669	0.0540988	0.714908	2
SL010391	WFKN2	Q8TEU8	124857	WFIKKN2			0.15058	0.0541851	0.714908	2
SL001737	STRATIFIN	P31947	2810	SFN			-0.153332	0.054358	0.714908	4
SL000523	MMP-13	P45452	4322	MMP13			0.213844	0.054383	0.714908	9
SL003919	kallikrein 14	Q9P0G3	43847	KLK14			-0.170375	0.0545956	0.714908	5
SL004064	GIB	P04054	5319	PLA2G1B			0.184889	0.0556298	0.714908	3
SL003328	Factor I	P05156	3426	CFI		1	-0.18638	0.0563037	0.714908	5
SL010348	FN1.4	P02751	2335	FN1			0.178959	0.0568703	0.714908	2
SL004556	DAF	P08174	1604	CD55			0.176606	0.0587091	0.714908	6
SL005491	OBCAM	Q14982	4978	OPCML			-0.199428	0.0592928	0.714908	4
SL000563	RANTES	P13501	6352	CCL5		1	-0.199787	0.059416	0.714908	5
SL005207	NKp46	O76036	9437	NCR1			0.195066	0.0603407	0.714908	7
SL000342	Catalase	P04040	847	CAT			-0.173286	0.0610086	0.714908	0
SL006916	LCK	P06239	3932	LCK			-0.211157	0.0610541	0.714908	5
SL005219	Siglec-9	Q9Y336	27180	SIGLEC9			0.181912	0.0611424	0.714908	0
SL004151	IL-15 Ra	Q13261	3601	IL15RA			-0.267065	0.0617037	0.714908	4
SL003301	Ck-b-8-1	P55773	6368	CCL23			-0.218597	0.0619297	0.714908	6
SL017610	Gro-b/g	P19876 P19875	None	CXCL3 CXCL2			-0.184575	0.0628516	0.714908	4
SL000458	IFN-g R1	P15260	3459	IFNGR1			-0.263658	0.0636723	0.714908	4
SL016557	HMGR	P04035	3156	HMGCR			0.314267	0.0644035	0.714908	8
SL004331	CNTF	P26441	1270	CNTF			-0.354496	0.0647178	0.714908	5
SL004347	IL-22	Q9GZX6	50616	IL22			-0.197964	0.0652998	0.714908	5
SL011202	SA	P54920	8775	PA			-0.159946	0.0662359	0.714908	4
SL007207	TSP4	P35443	7060	THBS4			0.172844	0.0669842	0.714908	2
SL000283	b2-Microglobulin	P61769	567	B2M		2	-0.162312	0.0687369	0.714908	6
SL001815	Mn SOD	P04179	6648	SOD2			0.147815	0.0688482	0.714908	2
SL003522	ERP29	P30040	10961	ERP29			-0.142842	0.0690486	0.714908	3
SL004837	Activin AB	P08476 P09529	3624 3625	INHBA INHBB			-0.243165	0.0694239	0.714908	3
SL004668	Apo E3	P02649	348	APOE			0.22336	0.0698572	0.714908	7
SL002654	Epithelial cell kise	P29317	1969	EPHA2			0.146023	0.0706066	0.714908	7
SL014208	CRTAM	O95727	56253	CRTAM			-0.241972	0.0708493	0.714908	4
SL008380	CATZ	Q9UBR2	1522	CTSZ			-0.164039	0.0711377	0.714908	3
SL000587	Thyroglobulin	P01266	7038	TG			-0.259247	0.0721143	0.714908	3
SL003739	DcR3	O95407	8771	TNFRSF6B			-0.264164	0.0735875	0.714908	4
SL004591	G-CSF-R	Q99062	1441	CSF3R			-0.206514	0.0738726	0.714908	8
SL004350	IL-17B	Q9UHF5	27190	IL17B			-0.36969	0.0742224	0.714908	4
SL000638	Cadherin-2	P19022	1000	CDH2			-0.249268	0.0743491	0.714908	7
SL000249	a1-Antitrypsin	P01009	5265	SERPI1		5	-0.207047	0.0746625	0.714908	3
SL008909	LGMN	Q99538	5641	LGMN			-0.229624	0.0752805	0.714908	6
SL005215	Siglec-3	P20138	945	CD33			-0.148153	0.0753899	0.714908	3
SL003862	CD40 ligand soluble	P29965	959	CD40LG			-0.215746	0.0762469	0.714908	5
SL004271	GFAP	P14136	2670	GFAP			0.216834	0.0776463	0.714908	6
SL006970	DLL1	O00548	28514	DLL1			-0.150876	0.0785697	0.714908	3
SL010530	OCAD1	Q9NX40	54940	OCIAD1			-0.200313	0.0788082	0.714908	6
SL012754	ASM3A	Q92484	10924	SMPDL3A			-0.174541	0.0811021	0.714908	5
SL005679	TCTP	P13693	7178	TPT1			-0.152916	0.0819892	0.714908	5
SL008102	MDHC	P40925	4190	MDH1			-0.219256	0.0824458	0.714908	3
SL009629	MBD4	O95243	8930	MBD4			-0.234682	0.0830052	0.714908	10
SL011535	RBM39	Q14498	9584	RBM39			0.178303	0.0832539	0.714908	7
SL005764	sCD163	Q86VB7	9332	CD163			-0.150012	0.0837731	0.714908	2
SL008822	EMR2	Q9UHX3	30817	EMR2			-0.2589	0.084003	0.714908	4
SL010458	Endocan	Q9NQ30	11082	ESM1			-0.167636	0.0843848	0.714908	4
SL008936	CHL1	O00533	10752	CHL1			0.142543	0.0846724	0.714908	4
SL001890	GA733-1 protein	P09758	4070	TACSTD2			-0.199358	0.0853621	0.714908	6
SL000674	FST	P19883	10468	FST			-0.155044	0.0854415	0.714908	3
SL004720	Calcineurin B a	P63098	5534	PPP3R1			-0.22665	0.0854479	0.714908	3
SL004938	CaMKK alpha	Q8N5S9	84254	CAMKK1			-0.173385	0.0872023	0.714908	3
SL004482	Endoglin	P17813	2022	ENG			0.184712	0.087369	0.714908	4
SL003309	LBP	P18428	3929	LBP			0.156832	0.089082	0.714908	6
SL000670	GSTA3	Q16772	2940	GSTA3			-0.230536	0.0900382	0.714908	6
SL007560	STAB2	Q8WWQ8	55576	STAB2			0.174482	0.0907796	0.714908	5
SL004153	M-CSF R	P07333	1436	CSF1R			-0.153577	0.0908615	0.714908	5
SL008143	UBE2N	P61088	7334	UBE2N			-0.154931	0.0909066	0.714908	4
SL003703	BFL1	Q16548	597	BCL2A1			-0.259626	0.0910894	0.714908	3
SL003362	C3d	P01024	718	C3			-0.401813	0.0920939	0.714908	6
SL002519	ERBB3	P21860	2065	ERBB3			-0.158144	0.0925236	0.714908	5
SL007195	CD70	P32970	970	CD70			-0.257426	0.0935953	0.714908	4
SL000277	Apo E2	P02649	348	APOE			0.192575	0.0937329	0.714908	7
SL003680	sRAGE	Q15109	177	AGER			0.114264	0.0939705	0.714908	4
SL011069	Marapsin	Q9BQR3	83886	PRSS27			0.137277	0.0940597	0.714908	4
SL012698	KI2L4	Q99706	3805	KIR2DL4			-0.270846	0.0944241	0.714908	4
SL000633	Fas ligand soluble	P48023	356	FASLG		1	0.24508	0.0951187	0.714908	5
SL004669	Apo E4	P02649	348	APOE			0.228408	0.0954585	0.714908	8
SL001973	Mammaglobin 2	O75556	4246	SCGB2A1			-0.164161	0.0959284	0.714908	2
SL000591	TIMP-1	P01033	7076	TIMP1		1	-0.171986	0.0962498	0.714908	3
SL008157	UB2L3	P68036	7332	UBE2L3			-0.135438	0.0980436	0.723472	3
SL005225	TrkA	P04629	4914	NTRK1			-0.167929	0.101522	0.731123	7
SL005209	Notch-3	Q9UM47	4854	NOTCH3			0.150789	0.101994	0.731123	6
SL002525	C2	P06681	717	C2		1	-0.149305	0.102407	0.731123	4
SL010462	FCN1	O00602	2219	FCN1			0.18276	0.103332	0.731123	2
SL005263	RAP	P30533	4043	LRPAP1			-0.335673	0.103336	0.731123	10
SL009216	dopa decarboxylase	P20711	1644	DDC			-0.328179	0.104038	0.731123	7
SL005630	PSA6	P60900	5687	PSMA6			-0.165701	0.104391	0.731123	1
SL004589	Azurocidin	P20160	566	AZU1			-0.140257	0.10578	0.731123	2
SL004820	Phosphoglycerate mutase 1	P18669	5223	PGAM1	Yes		-0.164812	0.105942	0.731123	2
SL014009	HDGR2	Q7Z4V5	84717	HDGFRP2			-0.251245	0.107102	0.731123	2
SL000311	C1s	P09871	716	C1S		2	-0.124874	0.107283	0.731123	3
SL003178	sICAM-3	P32942	3385	ICAM3			-0.216597	0.107991	0.731123	4
SL005159	EPO-R	P19235	2057	EPOR			-0.249218	0.108026	0.731123	3
SL000053	tPA	P00750	5327	PLAT			-0.144281	0.108834	0.731123	4
SL010349	FN1.3	P02751	2335	FN1			0.149374	0.1105	0.731123	2
SL004067	GX	O15496	8399	PLA2G10			-0.295126	0.110939	0.731123	4
SL000248	a1-Antichymotrypsin	P01011	12	SERPI3		2	0.142297	0.111462	0.731123	4
SL003849	FGF9	P31371	2254	FGF9			-0.241074	0.111933	0.731123	4
SL003717	Caspase-10	Q92851	843	CASP10			-0.196843	0.111942	0.731123	3
SL010384	Testican-1	Q08629	6695	SPOCK1			-0.148231	0.112032	0.731123	5
SL004726	CD97	P48960	976	CD97			0.220791	0.113593	0.737048	2
SL008590	Olfactomedin-4	Q6UX06	10562	OLFM4			-0.268361	0.114332	0.737603	7
SL005164	Galectin-2	P05162	3957	LGALS2			-0.195688	0.115392	0.738209	6
SL001713	IL-17	Q16552	3605	IL17A		2	-0.279859	0.115745	0.738209	7
SL000343	Cathepsin B	P07858	1508	CTSB			-0.115841	0.117011	0.738209	4
SL005221	SREC-I	Q14162	8578	SCARF1			-0.163636	0.118079	0.738209	6
SL011404	PDE4D	Q08499	5144	PDE4D			-0.22598	0.11846	0.738209	3
SL004914	PPase	Q15181	5464	PPA1			0.179518	0.120123	0.738209	6
SL007871	Cytidylate kise	P30085	51727	CMPK1			0.132313	0.120152	0.738209	3
SL003303	CCL28	Q9NRJ3	56477	CCL28			-0.166268	0.121323	0.738209	5
SL003738	B7	P33681	941	CD80			0.150448	0.122036	0.738209	2
SL004752	DRR1	O95990	11170	FAM107A			-0.230786	0.122437	0.738209	4
SL000280	GOT1	P17174	2805	GOT1			0.158834	0.122964	0.738209	3
SL004579	Macrophage mannose receptor	P22897	4360	MRC1			-0.104662	0.124693	0.738209	1
SL000508	Lymphotoxin a2/b1	P01374 Q06643	4049 4050	LTA LTB			0.130783	0.125335	0.738209	3
SL006993	MK13	O15264	5603	MAPK13			-0.310177	0.125602	0.738209	3
SL005229	ULBP-3	Q9BZM4	79465	ULBP3			-0.148724	0.126208	0.738209	2
SL008865	PSA2	P25787	5683	PSMA2			-0.162066	0.127228	0.738209	5
SL000572	SAA	P0DJI8	6288	SAA1			-0.118646	0.127302	0.738209	0
SL004875	IL-1Rrp2	Q9HB29	8808	IL1RL2			-0.189153	0.12851	0.738209	4
SL003166	ALCAM	Q13740	214	ALCAM			-0.122809	0.129068	0.738209	4
SL010465	MATN2	O00339	4147	MATN2			0.137226	0.129896	0.738209	3
SL000565	Renin	P00797	5972	REN			-0.118663	0.130372	0.738209	3
SL004648	LIGHT	O43557	8740	TNFSF14			-0.1733	0.130594	0.738209	3
SL006675	CKAP2	Q8WWK9	26586	CKAP2			0.168157	0.131599	0.738209	5
SL005789	Stanniocalcin-1	P52823	6781	STC1			-0.145572	0.131915	0.738209	4
SL005187	IL-3 Ra	P26951	3563	IL3RA			-0.18027	0.1324	0.738209	0
SL008588	SLAF5	Q9UIB8	8832	CD84			0.133907	0.134898	0.738209	3
SL000020	Apo B	P04114	338	APOB		2	0.161788	0.135435	0.738209	3
SL003648	Rab GDP dissociation inhibitor beta	P50395	2665	GDI2			-0.152894	0.136649	0.738209	1
SL004301	Ku70	P12956	2547	XRCC6			0.156045	0.136782	0.738209	5
SL000601	Transferrin	P02787	7018	TF		2	0.135479	0.13688	0.738209	4
SL004891	hnRNP A2/B1	P22626	3181	HNRNPA2B1			-0.217292	0.137104	0.738209	5
SL000312	C3	P01024	718	C3	Yes	5	-0.135591	0.137469	0.738209	2
SL000470	IL-11	P20809	3589	IL11		1	-0.200077	0.137645	0.738209	7
SL000045	IGFBP-3	P17936	3486	IGFBP3			-0.151265	0.13834	0.738209	5
SL000344	Cathepsin D	P07339	1509	CTSD			0.171093	0.138741	0.738209	3
SL005218	Siglec-7	Q9Y286	27036	SIGLEC7			-0.108335	0.13884	0.738209	2
SL004457	Protease nexin I	P07093	5270	SERPINE2			-0.377024	0.139027	0.738209	5
SL004645	HAI-1	O43278	6692	SPINT1			0.151517	0.139462	0.738209	4
SL010928	IMDH2	P12268	3615	IMPDH2			-0.142166	0.140471	0.738209	3
SL004686	TNFSF15	O95150	9966	TNFSF15			0.13944	0.14058	0.738209	4
SL007531	BMPER	Q8N8U9	168667	BMPER			-0.228308	0.14186	0.740383	6
SL005059	TGF-b R III	Q03167	7049	TGFBR3			0.143825	0.142889	0.740383	4
SL004342	FGF-8B	P55075	2253	FGF8			-0.200516	0.143392	0.740383	4
SL006920	MAPK14	Q16539	1432	MAPK14			-0.144397	0.144124	0.740383	2
SL000124	MMP-2	P08253	4313	MMP2		1	0.129176	0.14452	0.740383	0
SL004853	B7-H2	O75144	23308	ICOSLG			-0.136915	0.144929	0.740383	3
SL005084	Periostin	Q15063	10631	POSTN			0.161581	0.14654	0.741614	3
SL005227	ULBP-1	Q9BZM6	80329	ULBP1			-0.165476	0.146838	0.741614	6
SL004639	TrkC	Q16288	4916	NTRK3			0.140336	0.14845	0.741614	4
SL006374	BMX	P51813	660	BMX			-0.213477	0.149419	0.741614	4
SL004364	TACI	O14836	23495	TNFRSF13B			-0.172919	0.14971	0.741614	7
SL000004	bFGF	P09038	2247	FGF2			-0.191215	0.149834	0.741614	8
SL003191	P-2	P02775	5473	PPBP		1	-0.149617	0.15007	0.741614	3
SL004348	IFN-lambda 1	Q8IU54	282618	IL29			-0.126954	0.150425	0.741614	2
SL003305	IL-2 sRa	P01589	3559	IL2RA			-0.228934	0.152338	0.747782	5
SL005231	UNC5H4	Q6UXZ4	137970	UNC5D			0.18091	0.153164	0.748578	5
SL000247	6-Phosphoglucote dehydrogese	P52209	5226	PGD			-0.125659	0.154491	0.750653	4
SL005797	PIGR	P01833	5284	PIGR			0.112052	0.155087	0.750653	5
SL004136	Dtk	Q06418	7301	TYRO3			0.175438	0.156068	0.750653	3
SL007642	ANGL4	Q9BY76	51129	ANGPTL4			0.140603	0.157868	0.750653	4
SL004415	ACE2	Q9BYF1	59272	ACE2			-0.170051	0.157896	0.750653	5
SL010610	CLC4K	Q9UJ71	50489	CD207			-0.16042	0.159034	0.750653	5
SL008059	RS3	P23396	6188	RPS3			-0.213878	0.15914	0.750653	7
SL010469	RGM-C	Q6ZVN8	148738	HFE2			0.125283	0.159348	0.750653	2
SL003990	FGFR-2	P21802	2263	FGFR2			-0.16676	0.159651	0.750653	8
SL004652	WIF-1	Q9Y5W5	11197	WIF1			0.177986	0.160237	0.750653	4
SL010250	Stress-induced-phosphoprotein 1	P31948	10963	STIP1			-0.144566	0.162074	0.755312	4
SL004932	Peroxiredoxin-5	P30044	25824	PRDX5			-0.149895	0.163463	0.755312	4
SL003179	Integrin a1b1	P56199 P05556	3672 3688	ITGA1 ITGB1			-0.176601	0.164653	0.755312	9
SL000414	Factor B	P00751	629	CFB		1	-0.118468	0.165386	0.755312	3
SL000655	Keratin 18	P05783	3875	KRT18			-0.205176	0.165931	0.755312	7
SL000581	SOD	P00441	6647	SOD1		1	-0.162947	0.166041	0.755312	1
SL000324	C8	P07357 P07358 P07360	731 732 733	C8A C8B C8G		2	0.126902	0.170124	0.755312	2
SL000540	Plasmin	P00747	5340	PLG			-0.197183	0.170623	0.755312	7
SL003043	TIMP-3	P35625	7078	TIMP3			-0.166599	0.171446	0.755312	6
SL008176	PSME1	Q06323	5720	PSME1			-0.162619	0.171452	0.755312	5
SL004812	Triosephosphate isomerase	P60174	7167	TPI1			-0.13503	0.173471	0.755312	5
SL007003	DHH	O43323	50846	DHH			-0.11742	0.174204	0.755312	2
SL010508	PAK3	O75914	5063	PAK3			0.143467	0.1744	0.755312	4
SL001897	SPINT2	O43291	10653	SPINT2			-0.156609	0.174748	0.755312	6
SL000009	ERBB2	P04626	2064	ERBB2			-0.164118	0.174897	0.755312	7
SL000570	Secretin	P09683	6343	SCT			-0.294024	0.175083	0.755312	5
SL000055	Cadherin E	P12830	999	CDH1			0.119542	0.17527	0.755312	4
SL003341	Fibrinogen g-chain dimer	P02679	2266	FGG		4	0.121894	0.17537	0.755312	3
SL010376	MMEL2	Q495T6	79258	MMEL1			-0.20385	0.176644	0.755312	6
SL001995	Angiopoietin-1	Q15389	284	ANGPT1			-0.142822	0.176646	0.755312	6
SL000584	TGF-b1	P01137	7040	TGFB1			-0.187657	0.177383	0.755312	5
SL000006	PAI-1	P05121	5054	SERPINE1			-0.12996	0.177648	0.755312	4
SL004125	IR	P06213	3643	INSR			0.138278	0.179415	0.755312	1
SL004141	Ephrin-A5	P52803	1946	EF5			0.176674	0.179691	0.755312	3
SL004145	HVEM	Q92956	8764	TNFRSF14			-0.284627	0.180304	0.755312	3
SL000566	RBP	P02753	5950	RBP4			-0.152611	0.181238	0.755312	1
SL001943	IL-6 sRa	P08887	3570	IL6R			-0.106572	0.181384	0.755312	3
SL005685	EF-1-beta	P24534	1933	EEF1B2			-0.142988	0.181439	0.755312	2
SL000450	HSP 60	P10809	3329	HSPD1			0.113159	0.181482	0.755312	2
SL004330	CD22	P20273	933	CD22			-0.161884	0.184393	0.755312	3
SL002922	sICAM-1	P05362	3383	ICAM1		1	-0.139339	0.184863	0.755312	1
SL000062	PSA	P07288	354	KLK3			-0.255378	0.186313	0.755312	3
SL004492	TLR2	O60603	7097	TLR2			0.140098	0.186356	0.755312	2
SL000545	Prekallikrein	P03952	3818	KLKB1			-0.135208	0.186392	0.755312	5
SL004872	EDAR	Q9UNE0	10913	EDAR			-0.119794	0.186842	0.755312	3
SL003915	kallikrein 8	O60259	11202	KLK8			0.132857	0.188383	0.755312	5
SL004861	IL-18 Rb	O95256	8807	IL18RAP			-0.220604	0.188527	0.755312	1
SL011770	LCMT1	Q9UIC8	51451	LCMT1			0.130552	0.188971	0.755312	4
SL005228	ULBP-2	Q9BZM5	80328	ULBP2			-0.232619	0.189243	0.755312	5
SL000603	Trypsin	P07477	5644	PRSS1		1	0.132144	0.189686	0.755312	8
SL008023	HPLN1	P10915	1404	HAPLN1			0.160413	0.189873	0.755312	5
SL000158	PSMA	Q04609	2346	FOLH1			0.149121	0.190076	0.755312	4
SL004128	Activin RIB	P36896	91	ACVR1B			-0.213591	0.19048	0.755312	6
SL014268	OX2G	P41217	4345	CD200			0.154412	0.191065	0.755312	3
SL014093	ENTP3	O75355	956	ENTPD3			-0.162721	0.191337	0.755312	6
SL000573	SAP	P02743	325	APCS		4	-0.114847	0.192727	0.758148	1
SL005214	Semaphorin-6A	Q9H2E6	57556	SEMA6A			0.1428	0.19451	0.759069	3
SL005361	Apo D	P05090	347	APOD			-0.0920019	0.195191	0.759069	3
SL004751	HO-2	P30519	3163	HMOX2			-0.163553	0.195789	0.759069	5
SL005185	IL-23 R	Q5VWK5	149233	IL23R			-0.10372	0.196424	0.759069	2
SL000449	HSP 40	P25685	3337	DJB1			-0.177793	0.196823	0.759069	5
SL003327	Factor D	P00746	1675	CFD			0.113019	0.196995	0.759069	4
SL005220	Sonic Hedgehog	Q15465	6469	SHH			0.109276	0.197829	0.75969	5
SL005230	UNC5H3	O95185	8633	UNC5C			0.121976	0.200422	0.763659	3
SL006922	RAD51	Q06609	5888	RAD51			0.161063	0.200858	0.763659	6
SL002528	NPS-PLA2	P14555	5320	PLA2G2A			-0.136764	0.201349	0.763659	2
SL000377	CK-BB	P12277	1152	CKB			0.161369	0.201901	0.763659	3
SL016566	DRAK2	O94768	9262	STK17B			0.124654	0.202245	0.763659	3
SL005194	JAM-C	Q9BX67	83700	JAM3			-0.112156	0.203813	0.764613	3
SL004147	IL-10 Rb	Q08334	3588	IL10RB			-0.161623	0.204679	0.764613	5
SL003930	HPG-	P15428	3248	HPGD			-0.138121	0.205155	0.764613	5
SL011709	PLPP	Q96GD0	57026	PDXP			-0.107373	0.205821	0.764613	3
SL011528	RS7	P62081	6201	RPS7			-0.166336	0.20702	0.764613	7
SL005488	SPARCL1	Q14515	8404	SPARCL1			0.125392	0.207153	0.764613	3
SL016928	SLAF7	Q9NQ25	57823	SLAMF7			0.146954	0.207523	0.764613	9
SL000480	IL-4	P05112	3565	IL4			-0.14309	0.208368	0.764613	3
SL007373	PPID	Q08752	5481	PPID			-0.124143	0.208592	0.764613	4
SL004516	MBL	P11226	4153	MBL2			-0.1544	0.212121	0.767678	5
SL004352	IL-17F	Q96PD4	112744	IL17F			-0.153612	0.213723	0.767678	4
SL003308	IL-4 sR	P24394	3566	IL4R			-0.162604	0.214746	0.767678	8
SL005153	CNTFR alpha	P26992	1271	CNTFR			0.150966	0.214765	0.767678	2
SL003753	DLC8	P63167	8655	DYNLL1			-0.170869	0.216443	0.767678	9
SL003974	Activated Protein C	P04070	5624	PROC			-0.143873	0.217054	0.767678	6
SL002704	PTN	P21246	5764	PTN			-0.120904	0.217428	0.767678	3
SL001905	Mesothelin	Q13421	10232	MSLN			-0.159482	0.217977	0.767678	10
SL013490	BOC	Q9BWV1	91653	BOC			0.156023	0.21814	0.767678	4
SL001996	Angiopoietin-2	O15123	285	ANGPT2		2	-0.138885	0.218545	0.767678	2
SL005694	Peroxiredoxin-6	P30041	9588	PRDX6			-0.102019	0.219682	0.767678	3
SL000051	CRP	P02741	1401	CRP		2	-0.11735	0.219741	0.767678	4
SL004333	FGF-10	O15520	2255	FGF10			-0.199908	0.219973	0.767678	6
SL004438	Cystatin M	Q15828	1474	CST6			0.122029	0.220346	0.767678	2
SL006803	ANGL3	Q9Y5C1	27329	ANGPTL3			-0.196056	0.220581	0.767678	2
SL007674	LY9	Q9HBG7	4063	LY9			0.104302	0.220614	0.767678	2
SL005224	Thrombopoietin Receptor	P40238	4352	MPL			-0.232749	0.220988	0.767678	4
SL004008	Proteise-3	P24158	5657	PRTN3			-0.110161	0.223554	0.771052	3
SL002705	Thrombospondin-1	P07996	7057	THBS1			-0.135815	0.223653	0.771052	4
SL002823	sL-Selectin	P14151	6402	SELL			0.111786	0.224504	0.771052	3
SL000515	MCP-2	P80075	6355	CCL8			-0.143727	0.225891	0.771052	7
SL003690	RANK	Q9Y6Q6	8792	TNFRSF11A			0.120808	0.227443	0.771052	4
SL008177	C1QBP	Q07021	708	C1QBP			0.108851	0.22831	0.771052	5
SL006406	PLXC1	O60486	10154	PLXNC1			-0.112159	0.229268	0.771052	5
SL011549	ARI3A	Q99856	1820	ARID3A			-0.129899	0.229818	0.771052	4
SL004156	TRAIL R1	O00220	8797	TNFRSF10A			-0.159782	0.230465	0.771052	5
SL010501	MP2K2	P36507	5605	MAP2K2			-0.111863	0.231645	0.771052	1
SL000272	Antithrombin III	P01008	462	SERPINC1		1	0.111349	0.232746	0.771052	6
SL005102	SHBG	P04278	6462	SHBG			0.102579	0.234149	0.771052	2
SL002655	CTGF	P29279	1490	CTGF			-0.107057	0.234544	0.771052	4
SL001896	Clusterin	P10909	1191	CLU		2	-0.117033	0.234596	0.771052	4
SL014113	NLGNX	Q8N0W4	57502	NLGN4X			-0.134821	0.234871	0.771052	3
SL016553	PDE3A	Q14432	5139	PDE3A			-0.122729	0.235288	0.771052	3
SL006542	FCN2	Q15485	2220	FCN2			-0.110757	0.235309	0.771052	3
SL003520	calreticulin	P27797	811	CALR			-0.128061	0.235456	0.771052	4
SL004469	amyloid precursor protein	P05067	351	APP			-0.124767	0.235775	0.771052	3
SL003200	sTie-2	Q02763	7010	TEK			0.123684	0.236125	0.771052	1
SL010502	MK08	P45983	5599	MAPK8			-0.155232	0.237357	0.771052	5
SL017189	Kininogen HMW	P01042	3827	KNG1			-0.0880158	0.237817	0.771052	1
SL004296	Myokise human	P00568	203	AK1			-0.124651	0.23817	0.771052	2
SL004708	CTAP-III	P02775	5473	PPBP			-0.132226	0.23835	0.771052	5
SL000403	Endostatin	P39060	80781	COL18A1			0.132606	0.239102	0.771275	9
SL000049	Protein S	P07225	5627	PROS1		1	-0.106029	0.240148	0.772443	3
SL004148	IL-12 Rb1	P42701	3594	IL12RB1			-0.187746	0.242147	0.775369	6
SL004757	DRG-1	Q9NP79	51534	VTA1			-0.108963	0.242498	0.775369	4
SL001795	IL-1b	P01584	3553	IL1B			-0.114536	0.243118	0.775369	7
SL009988	ADAM12	O43184	8038	ADAM12			-0.117625	0.245164	0.779438	6
SL005191	ILT-4	Q8N423	10288	LILRB2			0.111768	0.245775	0.779438	6
SL004297	NEUREGULIN-1	Q02297	3084	NRG1			-0.126671	0.247814	0.782309	3
SL003653	phosphoglycerate kise 1	P00558	5230	PGK1			0.124482	0.248066	0.782309	4
SL010523	HIPK3	Q9H422	10114	HIPK3			-0.115958	0.249288	0.783971	7
SL004063	FGFR-3	P22607	2261	FGFR3			-0.142357	0.250012	0.784067	3
SL004149	IL-13 Ra1	P78552	3597	IL13RA1			-0.138241	0.252223	0.788807	3
SL006924	ART	O00253	181	AGRP			0.113074	0.252988	0.789014	4
SL000617	ALT	P24298	2875	GPT			-0.190273	0.255524	0.791461	5
SL005235	NOG	Q9H9S0	79923	NOG			-0.170184	0.255596	0.791461	8
SL000271	Angiotensinogen	P01019	183	AGT			0.105526	0.257183	0.791461	5
SL002640	PlGF	P49763	5228	PGF			-0.170771	0.25751	0.791461	6
SL004649	OX40 Ligand	P23510	7292	TNFSF4			-0.183026	0.258309	0.791461	10
SL007328	JAG1	P78504	182	JAG1			0.134048	0.258648	0.791461	3
SL004768	AIF1	P55008	199	AIF1			-0.102155	0.258679	0.791461	1
SL014209	KLRF1	Q9NZS2	51348	KLRF1			-0.152658	0.260079	0.793593	4
SL010529	UFC1	Q9Y3C8	51506	UFC1			0.113562	0.261242	0.793865	2
SL004009	RAC1	P63000	5879	RAC1			-0.0893468	0.261575	0.793865	4
SL004625	ADAMTS-4	O75173	9507	ADAMTS4			-0.1527	0.263309	0.794169	3
SL006918	MK01	P28482	5594	MAPK1		1	-0.102529	0.264214	0.794169	5
SL008309	RTN4	Q9NQC3	57142	RTN4			0.104744	0.266338	0.794169	3
SL004939	PTP-1B	P18031	5770	PTPN1			-0.129984	0.266607	0.794169	3
SL014070	SLIK5	O94991	26050	SLITRK5			0.141358	0.266694	0.794169	2
SL008808	SKP1	P63208	6500	SKP1			-0.11337	0.266716	0.794169	2
SL005181	IL-20 Ra	Q9UHF4	53832	IL20RA			0.179289	0.266971	0.794169	6
SL000493	LDH-H 1	P07195	3945	LDHB			-0.111084	0.26749	0.794169	5
SL007756	GDF2	Q9UK05	2658	GDF2			0.086901	0.269015	0.794169	0
SL003041	PF-4	P02776	5196	PF4	Yes		-0.121249	0.269345	0.794169	5
SL000556	PKC-G	P05129	5582	PRKCG			-0.159894	0.26979	0.794169	3
SL001716	IL-12	P29459 P29460	3592 3593	IL12A IL12B		1	-0.158521	0.270116	0.794169	3
SL004714	LIF sR	P42702	3977	LIFR			0.105634	0.272589	0.797104	6
SL003655	Transketolase	P29401	7086	TKT			-0.110453	0.272787	0.797104	5
SL006923	TBP	P20226	6908	TBP			-0.194043	0.273424	0.797104	5
SL000136	AREG	P15514	374	AREG			-0.0901377	0.273938	0.797104	2
SL004725	Hat1	O14929	8520	HAT1			-0.170126	0.276402	0.799983	4
SL003329	HCC-1	Q16627	6358	CCL14			-0.0893954	0.276721	0.799983	2
SL006892	ABL1	P00519	25	ABL1			0.154433	0.277807	0.799983	3
SL005793	Cyclophilin F	P30405	10105	PPIF			0.0981291	0.280006	0.799983	4
SL000526	MMP-8	P22894	4317	MMP8			-0.112877	0.28115	0.799983	2
SL004070	Ubiquitin	P62979	6233	RPS27A			-0.140722	0.281411	0.799983	5
SL004704	COMMD7	Q86VX2	149951	COMMD7			0.10244	0.282004	0.799983	4
SL004484	SP-D	P35247	6441	SFTPD			-0.140168	0.28214	0.799983	5
SL008956	ARSB	P15848	411	ARSB			0.206675	0.28253	0.799983	6
SL004182	GV	P39877	5322	PLA2G5			-0.150981	0.284879	0.799983	1
SL013240	CRK	P46108	1398	CRK			0.09671	0.285281	0.799983	4
SL003307	IL-2 sRg	P31785	3561	IL2RG			-0.0980094	0.285551	0.799983	2
SL008574	OMD	Q99983	4958	OMD			0.0800464	0.285816	0.799983	4
SL004060	Endothelin-converting enzyme 1	P42892	1889	ECE1			-0.105793	0.285972	0.799983	3
SL000481	IL-5	P05113	3567	IL5			0.0923235	0.286258	0.799983	4
SL005212	Prolactin Receptor	P16471	5618	PRLR			0.127563	0.287065	0.799983	6
SL006108	CD5L	O43866	922	CD5L		1	-0.135969	0.290384	0.799983	3
SL011068	IL-17 RC	Q8C3	84818	IL17RC			-0.14514	0.290674	0.799983	2
SL004852	B7-H1	Q9NZQ7	29126	CD274			0.127938	0.292833	0.799983	7
SL002506	suPAR	Q03405	5329	PLAUR			0.100757	0.29416	0.799983	2
SL011448	TNR4	P43489	7293	TNFRSF4			-0.155915	0.294479	0.799983	7
SL007620	IL-12 RB2	Q99665	3595	IL12RB2			-0.121619	0.296288	0.799983	5
SL000104	Bcl-2	P10415	596	BCL2			-0.12145	0.296473	0.799983	4
SL000605	Ubiquitin+1	P62979	6233	RPS27A			-0.105517	0.296873	0.799983	0
SL000089	TGF-b3	P10600	7043	TGFB3			-0.132782	0.297064	0.799983	5
SL000517	MCP-4	Q99616	6357	CCL13			0.138413	0.298654	0.799983	6
SL000441	HGF	P14210	3082	HGF			0.133801	0.299171	0.799983	4
SL003280	HMG-1	P09429	3146	HMGB1			0.105355	0.299573	0.799983	5
SL007228	KPCI	P41743	5584	PRKCI			-0.12772	0.300018	0.799983	3
SL004343	Flt3 ligand	P49771	2323	FLT3LG			0.159796	0.300029	0.799983	8
SL000478	IL-2	P60568	3558	IL2			0.0918172	0.300229	0.799983	2
SL002524	sCD4	P01730	920	CD4			0.198288	0.300252	0.799983	5
SL009628	ING1	Q9UK53	3621	ING1			-0.110619	0.300926	0.799983	3
SL001992	TNF sR-I	P19438	7132	TNFRSF1A			-0.0820503	0.301067	0.799983	5
SL004760	PAFAH beta subunit	P68402	5049	PAFAH1B2			-0.115016	0.301766	0.799983	2
SL001802	IFN-g	P01579	3458	IFNG			-0.0919824	0.30184	0.799983	2
SL000589	TSH	P01215 P01222	1081 12372	CGA TSHB			0.0946447	0.302203	0.799983	5
SL010521	BTK	Q06187	695	BTK			-0.0894998	0.302205	0.799983	4
SL003304	IGF-I sR	P08069	3480	IGF1R			0.0943196	0.302562	0.799983	2
SL008504	GNS	P15586	2799	GNS			0.132972	0.303377	0.800264	5
SL000554	PKC-D	Q05655	5580	PRKCD			0.0953715	0.304166	0.800475	2
SL000039	IL-8	P10145	3576	IL8		2	-0.195311	0.3073	0.806841	6
SL003524	Protein disulfide isomerase A3	P30101	2923	PDIA3			-0.117677	0.308324	0.807652	2
SL010509	PAK6	Q9NQU5	56924	PAK6			-0.0694061	0.309876	0.809838	4
SL004919	Peroxiredoxin-1	Q06830	5052	PRDX1			-0.103455	0.311283	0.811259	1
SL004858	GFRa-1	P56159	2674	GFRA1	Yes		-0.0959297	0.312749	0.811259	3
SL004671	BAFF Receptor	Q96RJ3	115650	TNFRSF13C			0.114798	0.313308	0.811259	4
SL004781	CSK	P41240	1445	CSK			-0.0914953	0.314489	0.811259	5
SL007049	CYTF	O76096	8530	CST7			0.0959341	0.314665	0.811259	6
SL000131	PC	P12004	5111	PC			-0.174544	0.316419	0.811259	8
SL007284	CRIS3	P54108	10321	CRISP3			-0.169795	0.316561	0.811259	5
SL004209	annexin II	P07355	302	ANXA2			0.103829	0.317001	0.811259	2
SL011529	SBDS	Q9Y3A5	51119	SBDS			-0.08736	0.317286	0.811259	3
SL011630	SE6L2	Q6UXD5	26470	SEZ6L2			-0.108141	0.318211	0.811259	5
SL000254	Albumin	P02768	213	ALB		4	0.112627	0.318756	0.811259	4
SL000142	TS	P04818	7298	TYMS			0.154764	0.319526	0.811259	5
SL000528	DPH-P450 Oxidoreductase	P16435	5447	POR			0.090377	0.319761	0.811259	7
SL003192	Properdin	P27918	5199	CFP			0.102837	0.320729	0.81189	5
SL000070	Glypican 3	P51654	2719	GPC3			0.0875863	0.321587	0.812241	3
SL007471	COLEC12	Q5KU26	81035	COLEC12			-0.11549	0.322418	0.812522	4
SL000357	Coagulation Factor IX	P00740	2158	F9			-0.0813432	0.325383	0.818167	1
SL001774	FABP	P05413	2170	FABP3			0.109496	0.329035	0.825513	5
SL003657	Calcineurin	Q08209 P63098	5530 5534	PPP3CA PPP3R1			-0.0971771	0.329848	0.825718	2
SL012457	NXPH1	P58417	30010	NXPH1			0.0880856	0.331844	0.827538	0
SL003687	Nucleoside diphosphate kise A	P15531	4830	NME1			-0.093135	0.332041	0.827538	2
SL005183	IL-22BP	Q969J5	116379	IL22RA2			0.0922391	0.335011	0.8331	5
SL003201	VEGF sR2	P35968	3791	KDR			0.100753	0.336694	0.835444	4
SL006132	Lamin-B1	P20700	4001	LMNB1			-0.133423	0.337718	0.835555	4
SL007179	EPHB2	P29323	2048	EPHB2			0.084277	0.338219	0.835555	2
SL008421	ATS1	Q9UHI8	9510	ADAMTS1			-0.12371	0.33995	0.838	7
SL005172	IGFBP-6	P24592	3489	IGFBP6		1	-0.0973706	0.341581	0.839244	2
SL004580	Macrophage scavenger receptor	P21757	4481	MSR1			-0.126161	0.341942	0.839244	4
SL013548	IL-34	Q6ZMJ4	146433	IL34			0.121645	0.343863	0.841632	2
SL000560	P-Selectin	P16109	6403	SELP			-0.105608	0.345624	0.841632	8
SL008414	EphB6	O15197	2051	EPHB6			0.105096	0.347153	0.841632	8
SL000433	Glucagon	P01275	2641	GCG			0.0722235	0.347574	0.841632	4
SL010369	Carbonic Anhydrase IV	P22748	762	CA4			0.11739	0.348035	0.841632	5
SL007385	IL24	Q13007	11009	IL24			0.104817	0.349577	0.841632	6
SL008039	AK1A1	P14550	10327	AKR1A1			-0.114183	0.35163	0.841632	6
SL014129	H6ST1	O60243	9394	HS6ST1			-0.117235	0.35169	0.841632	5
SL007804	BGN	P21810	633	BGN			0.0899363	0.351758	0.841632	1
SL012248	FAK1	Q05397	5747	PTK2			-0.143082	0.352149	0.841632	7
SL005222	SREC-II	Q96GP6	91179	SCARF2			-0.113151	0.354132	0.841632	2
SL000456	iC3b	P01024	718	C3			-0.0812435	0.354731	0.841632	4
SL004119	discoidin domain receptor 1	Q08345	780	DDR1			-0.0918475	0.355489	0.841632	3
SL003173	Gro-a	P09341	2919	CXCL1			-0.0929071	0.355591	0.841632	7
SL005730	cGMP-stimulated PDE	O00408	5138	PDE2A			-0.0684983	0.355733	0.841632	3
SL003764	NCAM-120	P13591	4684	NCAM1			0.0860338	0.356237	0.841632	3
SL009207	Dyctin subunit 2	Q13561	10540	DCTN2			-0.117378	0.356278	0.841632	4
SL013988	CHST2	Q9Y4C5	9435	CHST2			0.0965248	0.357427	0.841632	5
SL004737	Tropomyosin 1 alpha chain	P09493	7168	TPM1			-0.138302	0.35879	0.841632	5
SL000592	TIMP-2	P16035	7077	TIMP2			0.0994353	0.359203	0.841632	5
SL006610	ATS13	Q76LX8	11093	ADAMTS13			0.0945277	0.359824	0.841632	3
SL003177	sICAM-2	P13598	3384	ICAM2			0.10432	0.360234	0.841632	2
SL008178	DERM	Q07507	1805	DPT			0.0908973	0.364459	0.841632	4
SL017612	HSP 90a/b	P07900 P08238	None	HSP90AA1 HSP90AB1			-0.0954857	0.365175	0.841632	2
SL004260	resistin	Q9HD89	56729	RETN		2	0.0969734	0.365959	0.841632	3
SL004329	BMP-14	P43026	8200	GDF5			-0.115431	0.366998	0.841632	2
SL012108	PLCG1	P19174	5335	PLCG1			0.107792	0.367362	0.841632	3
SL007324	CSK21	P68400	1457	CSNK2A1			-0.142467	0.368581	0.841632	4
SL013488	CLC1B	Q9P126	51266	CLEC1B			-0.0704431	0.369166	0.841632	4
SL006910	Cathepsin V	O60911	1515	CTSL2			0.0971026	0.370043	0.841632	2
SL000553	PKC-B-II	P05771	5579	PRKCB			-0.0790035	0.370088	0.841632	5
SL004771	Aurora kise A	O14965	6790	AURKA			0.0950104	0.370833	0.841632	6
SL000551	PKC-A	P17252	5578	PRKCA			-0.0886399	0.371596	0.841632	4
SL000451	HSP 70	P08107	3303	HSPA1A			-0.121725	0.372559	0.841632	7
SL000408	Epo	P01588	2056	EPO			0.108441	0.372563	0.841632	4
SL003770	SARP-2	Q8N474	6422	SFRP1			0.0867185	0.373575	0.841632	2
SL014091	SORC2	Q96PQ0	57537	SORCS2			0.0884885	0.374017	0.841632	7
SL005161	FGF-12	P61328	2257	FGF12			-0.159183	0.374835	0.841632	8
SL000358	Coagulation Factor VII	P08709	2155	F7			0.0869734	0.375256	0.841632	3
SL003658	Aflatoxin B1 aldehyde reductase	O43488	8574	AKR7A2			-0.0655054	0.375627	0.841632	5
SL005572	Gelsolin	P06396	2934	GSN		1	0.0809622	0.376095	0.841632	3
SL000406	Eotaxin	P51671	6356	CCL11			0.0909266	0.377021	0.841632	5
SL002078	TGF-b R II	P37173	7048	TGFBR2			-0.129334	0.377121	0.841632	7
SL002539	OPG	O00300	4982	TNFRSF11B			0.111003	0.377766	0.841632	8
SL000590	Thyroxine-Binding Globulin	P05543	6906	SERPI7			0.0935883	0.378138	0.841632	3
SL005197	LIMP II	Q14108	950	SCARB2			-0.121145	0.378287	0.841632	8
SL006805	MRCKB	Q9Y5S2	9578	CDC42BPB			-0.0837182	0.378721	0.841632	5
SL003198	Tescin	P24821	3371	TNC		2	0.0806089	0.379272	0.841632	3
SL000525	MMP-7	P09237	4316	MMP7			-0.0897535	0.380386	0.841632	2
SL008099	CAPG	P40121	822	CAPG			0.0874683	0.381158	0.841632	5
SL003711	Caspase-3	P42574	836	CASP3			0.0743019	0.38173	0.841632	1
SL003674	BCL2-like 1 protein	Q07817	598	BCL2L1			0.0860461	0.382065	0.841632	4
SL005208	Nogo Receptor	Q9BZR6	65078	RTN4R			-0.0720111	0.382425	0.841632	3
SL004400	Coagulation Factor IXab	P00740	2158	F9			-0.0671907	0.383796	0.843001	2
SL008063	PPAC	P24666	52	ACP1			0.0700004	0.38454	0.843001	1
SL014028	ENTP5	O75356	957	ENTPD5			-0.0742969	0.38544	0.843338	4
SL009202	JAML1	Q86YT9	120425	AMICA1			0.133316	0.387225	0.844791	8
SL014270	CLM6	Q08708	10871	CD300C			-0.0781622	0.387899	0.844791	3
SL002695	Glutamate carboxypeptidase	Q96KP4	55748	CNDP2			0.0983124	0.38856	0.844791	4
SL005358	prostatic binding protein	P30086	5037	PEBP1			-0.110394	0.389751	0.844791	4
SL003710	Caspase-2	P42575	835	CASP2			-0.0959567	0.390207	0.844791	4
SL006091	NCK1	P16333	4690	NCK1			-0.20039	0.391307	0.844791	6
SL004782	TSG-6	P98066	7130	TNFAIP6			0.0641551	0.391343	0.844791	3
SL008085	3HIDH	P31937	11112	HIBADH			-0.156012	0.393575	0.847534	5
SL004515	PGRP-S	O75594	8993	PGLYRP1			0.104294	0.394589	0.847534	4
SL004345	GDF-11	O95390	10220	GDF11			0.159902	0.395096	0.847534	3
SL010463	GPC2	Q8N158	221914	GPC2			-0.0934414	0.397774	0.847534	7
SL003744	Galectin-3	P17931	3958	LGALS3			-0.0789552	0.400041	0.847534	4
SL001938	Activin A	P08476	3624	INHBA			0.108557	0.400193	0.847534	3
SL000586	Thrombin	P00734	2147	F2			0.0685172	0.400361	0.847534	0
SL005223	TCCR	Q6UWB1	9466	IL27RA			-0.0740247	0.400752	0.847534	0
SL004349	IFN-lambda 2	Q8IZJ0	282616	IL28A			-0.102878	0.401707	0.847534	7
SL000462	IGFBP-1	P08833	3484	IGFBP1			0.0799461	0.404099	0.847534	3
SL004692	CLF-1/CLC Complex	O75462 Q9UBD9	9244 23529	CRLF1 CLCF1			-0.118592	0.404969	0.847534	7
SL008759	GPVI	Q9HCN6	51206	GP6			-0.0730176	0.406673	0.847534	1
SL003323	PARC	P55774	6362	CCL18		1	-0.0760556	0.407363	0.847534	3
SL002650	M2-PK	P14618	5315	PKM2			-0.0697321	0.407372	0.847534	3
SL000313	C3a	P01024	718	C3			-0.0754761	0.40748	0.847534	8
SL010393	KREM2	Q8NCW0	79412	KREMEN2			-0.0880718	0.407511	0.847534	3
SL005201	MIS	P03971	268	AMH			0.103134	0.408083	0.847534	1
SL000496	Lactoferrin	P02788	4057	LTF			-0.0569419	0.408871	0.847534	2
SL004365	TWEAK	O43508	8742	TNFSF12			-0.154622	0.409174	0.847534	5
SL002621	Midkine	P21741	4192	MDK	Yes		-0.0990537	0.409626	0.847534	6
SL013969	KYNU	Q16719	8942	KYNU			-0.112955	0.410435	0.847534	5
SL007266	PSD7	P51665	5713	PSMD7			0.0783271	0.411229	0.847534	2
SL004908	Tropomyosin 2	P07951	7169	TPM2			0.0934916	0.411898	0.847534	6
SL004183	P-Cadherin	P22223	1001	CDH3			0.0659712	0.411993	0.847534	1
SL002803	PGP9.5	P09936	7345	UCHL1			-0.0573665	0.41284	0.847534	3
SL010456	CYTN	P01037	1469	CST1			-0.0942808	0.413175	0.847534	4
SL001726	GM-CSF	P04141	1437	CSF2			-0.165882	0.41362	0.847534	5
SL003800	Kallikrein 4	Q9Y5K2	9622	KLK4			-0.107782	0.413633	0.847534	8
SL002763	Kallikrein 11	Q9UBX7	11012	KLK11			0.0801153	0.416758	0.852391	2
SL005155	Cripto	P13385	6997	TDGF1			-0.141302	0.419852	0.853508	7
SL004355	LD78-beta	P16619	414062	CCL3L1			0.0949069	0.419914	0.853508	2
SL007888	Cystatin-S	P01036	1472	CST4			-0.111549	0.422158	0.853508	3
SL003785	GAPDH liver	P04406	2597	GAPDH		1	-0.0753756	0.423356	0.853508	5
SL010517	STK16	O75716	8576	STK16			-0.148187	0.425345	0.853508	3
SL004154	NCAM-L1	P32004	3897	L1CAM			0.0750038	0.425438	0.853508	4
SL000437	Haptoglobin Mixed Type	P00738	3240	HP		2	0.0858603	0.425526	0.853508	3
SL000622	Coagulation Factor V	P12259	2153	F5			0.075611	0.425704	0.853508	4
SL014092	CDON	Q4KMG0	50937	CDON			-0.0670936	0.426065	0.853508	3
SL011508	PACAP-27	P18509	116	ADCYAP1			-0.0848715	0.427048	0.853508	5
SL006460	GP1BA	P07359	2811	GP1BA			0.0945452	0.427232	0.853508	3
SL004915	NCC27	O00299	1192	CLIC1			-0.0774315	0.427358	0.853508	3
SL000125	IL-1a	P01583	3552	IL1A		1	0.156876	0.427584	0.853508	5
SL000276	Apo E	P02649	348	APOE	Yes	5	0.0983514	0.427888	0.853508	7
SL005217	Siglec-6	O43699	946	SIGLEC6			-0.0979743	0.430445	0.857094	4
SL003190	MIP-5	Q16663	6359	CCL15		1	-0.0601239	0.434623	0.862531	2
SL004683	Noggin	Q13253	9241	NOG			-0.118413	0.43542	0.862531	5
SL010503	MAPK2	P49137	9261	MAPKAPK2			0.0733561	0.436382	0.862531	3
SL012707	PCSK9	Q8NBP7	255738	PCSK9			-0.0704074	0.438733	0.862531	2
SL004137	EphA1	P21709	2041	EPHA1			0.0934231	0.439248	0.862531	4
SL010328	MED-1	Q15648	5469	MED1			-0.0927025	0.439445	0.862531	6
SL003872	gp130 soluble	P40189	3572	IL6ST			0.0738996	0.440882	0.862531	5
SL002646	MMP-14	P50281	4323	MMP14			0.0860328	0.440999	0.862531	7
SL000308	C1-Esterase Inhibitor	P05155	710	SERPING1		4	0.0665403	0.441391	0.862531	1
SL007502	ST4S6	Q7LFX5	51363	CHST15			0.071713	0.442028	0.862531	3
SL010528	UFM1	P61960	51569	UFM1			0.068994	0.442829	0.862531	2
SL006998	PDPK1	O15530	5170	PDPK1			0.0673109	0.443521	0.862531	3
SL005250	Chymase	P23946	1215	CMA1			-0.125799	0.443762	0.862531	4
SL002706	CD23	P06734	2208	FCER2			-0.0794348	0.445438	0.862531	5
SL006119	TFF3	Q07654	7033	TFF3			-0.0930555	0.445718	0.862531	6
SL000509	Lymphotoxin b R	P36941	4055	LTBR			-0.0867934	0.446045	0.862531	7
SL004860	HTRA2	O43464	27429	HTRA2			0.111092	0.446163	0.862531	5
SL004724	MOZ	Q92794	7994	KAT6A			-0.143068	0.446987	0.862647	2
SL000420	Ferritin	P02794 P02792	2495 2512	FTH1 FTL			0.0714428	0.448135	0.863386	1
SL002086	Ficolin-3	O75636	8547	FCN3			-0.100539	0.450195	0.864289	4
SL004855	contactin-1	Q12860	1272	CNTN1			0.0581784	0.450271	0.864289	4
SL004337	FGF-19	O95750	9965	FGF19			0.076006	0.451911	0.864289	3
SL009951	WNT7A	O00755	7476	WNT7A			-0.106859	0.452328	0.864289	5
SL011530	DLRB1	Q9NP97	83658	DYNLRB1			-0.0679125	0.45355	0.864289	5
SL011498	PACAP-38	P18509	116	ADCYAP1			-0.0938117	0.45355	0.864289	8
SL000088	TGF-b2	P61812	7042	TGFB2			-0.0912722	0.454546	0.864289	7
SL000325	C9	P02748	735	C9			-0.069072	0.455718	0.864289	5
SL004643	Angiopoietin-4	Q9Y264	51378	ANGPT4			-0.0834212	0.457896	0.864289	4
SL014288	MO2R1	Q8TD46	131450	CD200R1			0.0736823	0.457991	0.864289	7
SL016548	AMPK a1b1g1	Q13131 Q9Y478 P54619	5562 5564 5571	PRKAA1 PRKAB1 PRKAG1			-0.10293	0.458089	0.864289	5
SL004871	DR6	O75509	27242	TNFRSF21			0.0666726	0.458187	0.864289	4
SL007806	IL22RA1	Q8N6P7	58985	IL22RA1			-0.137664	0.458555	0.864289	6
SL001753	Sialoadhesin	Q9BZZ2	6614	SIGLEC1			-0.141776	0.461045	0.865877	3
SL010390	URB	Q76M96	151887	CCDC80			0.0730289	0.461301	0.865877	5
SL004155	PDGF Rb	P09619	5159	PDGFRB			0.0773458	0.461913	0.865877	3
SL008916	DPP2	Q9UHL4	29952	DPP7			-0.111545	0.463119	0.865877	2
SL007429	GPNMB	Q14956	10457	GPNMB			0.0623202	0.463653	0.865877	6
SL000695	Lipocalin 2	P80188	3934	LCN2	Yes	1	-0.077289	0.463999	0.865877	5
SL004661	Aggrecan	P16112	176	ACAN			0.0972498	0.464836	0.866006	7
SL000398	Cytochrome P450 3A4	P08684	1576	CYP3A4			-0.0651908	0.467321	0.867224	2
SL014470	BCAR3	O75815	8412	BCAR3			0.0882338	0.468906	0.867224	5
SL004126	4-1BB	Q07011	3604	TNFRSF9			-0.101852	0.470145	0.867224	7
SL006694	CNDP1	Q96KN2	84735	CNDP1			-0.0662744	0.470248	0.867224	6
SL000038	MCP-1	P13500	6347	CCL2			-0.0888539	0.47171	0.867224	7
SL010457	DLL4	Q9NR61	54567	DLL4			-0.100463	0.471724	0.867224	5
SL004672	BCMA	Q02223	608	TNFRSF17			-0.0756191	0.472188	0.867224	4
SL007453	MK11	Q15759	5600	MAPK11			-0.0886759	0.472935	0.867224	6
SL002036	FGFR4	P22455	2264	FGFR4			-0.0941494	0.474508	0.867224	4
SL003993	BMP-6	P22004	654	BMP6			0.103873	0.474698	0.867224	6
SL001800	TNF sR-II	P20333	7133	TNFRSF1B		1	-0.055404	0.475695	0.867224	5
SL004346	IL-20	Q9NYY1	50604	IL20			0.167295	0.476504	0.867224	3
SL004795	ERAB	Q99714	3028	HSD17B10			0.0632653	0.476804	0.867224	3
SL004650	sFRP-3	Q92765	2487	FRZB			-0.078363	0.477211	0.867224	4
SL000415	Factor H	P08603	3075	CFH		4	-0.0544495	0.477927	0.867224	1
SL007206	TSP2	P35442	7058	THBS2			-0.0849543	0.479085	0.867224	4
SL016550	CK2-A1:B	P68400 P67870	1457 1460	CSNK2A1 CSNK2B			-0.0640736	0.479404	0.867224	3
SL004326	TNFSF18	Q9UNG2	8995	TNFSF18			0.163475	0.47961	0.867224	5
SL010464	LRIG3	Q6UXM1	121227	LRIG3			0.0785632	0.480084	0.867224	5
SL004466	Heparin cofactor II	P05546	3053	SERPIND1			-0.0639719	0.484027	0.872951	2
SL009791	hnRNP A/B	Q99729	3182	HNRNPAB			-0.0770332	0.485458	0.874134	4
SL003183	IP-10	P02778	3627	CXCL10		1	0.0740656	0.48785	0.874423	5
SL010491	CAMK2A	Q9UQM7	815	CAMK2A		1	-0.0969439	0.488296	0.874423	4
SL005034	RAN	P62826	5901	RAN			-0.0543234	0.488704	0.874423	0
SL000532	ON	P09486	6678	SPARC			-0.0718364	0.488716	0.874423	4
SL014048	CO1	Q86Y22	91522	COL23A1			-0.0614411	0.49495	0.881725	3
SL000300	b-Endorphin	P01189	5443	POMC			0.0652279	0.495854	0.881725	3
SL007869	PPIB	P23284	5479	PPIB			-0.0877237	0.496281	0.881725	9
SL004635	CD30 Ligand	P32971	944	TNFSF8			-0.071998	0.496818	0.881725	6
SL007153	PERL	P22079	4025	LPO			-0.0860087	0.497175	0.881725	5
SL011809	XTP3A	Q9H773	79077	DCTPP1			0.0964773	0.497575	0.881725	2
SL000047	IGF-I	P05019	3479	IGF1			-0.0846018	0.499979	0.881725	3
SL006448	HRG	P04196	3273	HRG		1	0.0568281	0.500369	0.881725	3
SL010505	MATK	P42679	4145	MATK			-0.0870059	0.500381	0.881725	7
SL000409	ERK-1	P27361	5595	MAPK3			-0.0623871	0.501647	0.881725	2
SL008190	SPTA2	Q13813	6709	SPTAN1			-0.0889056	0.502049	0.881725	3
SL004335	FGF-17	O60258	8822	FGF17			-0.114954	0.502255	0.881725	5
SL010613	IL-17 RD	Q8NFM7	54756	IL17RD			-0.0874184	0.503476	0.881725	5
SL010379	Semaphorin 3A	Q14563	10371	SEMA3A			-0.0576073	0.503731	0.881725	3
SL007280	CATC	P53634	1075	CTSC			0.0926599	0.504594	0.881868	6
SL004876	Kallistatin	P29622	5267	SERPI4			0.0565689	0.505944	0.882364	3
SL005152	TIG2	Q99969	5919	RARRES2			-0.0603729	0.507657	0.882364	6
SL004486	VEGF-C	P49767	7424	VEGFC			-0.0692482	0.508961	0.882364	5
SL010927	IMB1	Q14974	3837	KPNB1			0.0652025	0.509942	0.882364	5
SL001721	PECAM-1	P16284	5175	PECAM1			-0.0892046	0.510011	0.882364	7
SL004143	GFRa-2	O00451	2675	GFRA2			-0.0569613	0.51135	0.882364	4
SL004010	SCF sR	P10721	3815	KIT			-0.0470358	0.512294	0.882364	2
SL016551	CK2-A2:B	P19784 P67870	1459 1460	CSNK2A2 CSNK2B			0.0979549	0.513426	0.882364	4
SL004823	Cyclophilin A	P62937	5478	PPIA			-0.0521128	0.51352	0.882364	4
SL010520	AURKB	Q96GD4	9212	AURKB			0.0678185	0.513902	0.882364	3
SL006480	TRY3	P35030	5646	PRSS3			0.108997	0.514176	0.882364	5
SL017611	2003-03-14	P31946 P62258 P61981 Q04917 P27348 P63104 P31947	7529 7531 7532 7533 10971 7534 2810	YWHAB YWHAE YWHAG YWHAH WHAQ YWHAZ SFN		1	-0.0574516	0.514256	0.882364	5
SL010471	Testican-2	Q92563	9806	SPOCK2			-0.0503465	0.518384	0.886267	4
SL007423	IL-11 RA	Q14626	3590	IL11RA			0.0651114	0.519208	0.886267	4
SL004536	LEAP-1	P81172	57817	HAMP			-0.0786192	0.519358	0.886267	8
SL000535	PDGF-AA	P04085	5154	PDGFA			-0.0695528	0.520144	0.886267	5
SL007059	LY86	O95711	9450	LY86			-0.0690762	0.520456	0.886267	3
SL005226	TSLP R	Q9HC73	64109	CRLF2			-0.0634892	0.521284	0.88634	3
SL009400	CRDL1	Q9BU40	91851	CHRDL1			0.0597639	0.524126	0.887818	5
SL004298	granzyme A	P12544	3001	GZMA			-0.0595702	0.52441	0.887818	4
SL002702	PIM1	P11309	5292	PIM1			0.0578738	0.524513	0.887818	5
SL011073	XPNPEP1	Q9NQW7	7511	XPNPEP1			0.068419	0.526757	0.887908	3
SL004362	SCGF-beta	Q9Y240	6320	CLEC11A			0.0495368	0.526884	0.887908	2
SL003171	FGF-4	P08620	2249	FGF4			-0.0757862	0.526925	0.887908	5
SL000483	IL-7	P13232	3574	IL7			-0.0986178	0.528118	0.888591	8
SL000542	gpIIbIIIa	P08514 P05106	3674 3690	ITGA2B ITGB3			0.0549806	0.531071	0.890981	2
SL005169	sICAM-5	Q9UMF0	7087	ICAM5			0.0557091	0.531569	0.890981	3
SL016555	PDE11	Q9HCR9	50940	PDE11A			-0.0947578	0.531906	0.890981	4
SL006268	NSF1C	Q9UNZ2	55968	NSFL1C			0.0472468	0.536548	0.896733	0
SL008728	NRX3B	Q9HDB5	9369	NRXN3			0.0612479	0.536998	0.896733	3
SL000597	TNF-b	P01374	4049	LTA		1	-0.0765733	0.537722	0.896733	6
SL003728	cIAP-2	Q13489	330	BIRC3			-0.0789111	0.539539	0.898436	5
SL004637	MSP R	Q04912	4486	MST1R			-0.0786523	0.542982	0.902837	3
SL017614	PKB a/b/g	Family	None	None			-0.0589155	0.546066	0.906631	2
SL008703	CBPE	P16870	1363	CPE			0.0693759	0.547489	0.907421	6
SL004646	Layilin	Q6UX15	143903	LAYN			0.0725325	0.548308	0.907421	3
SL003918	kallikrein 13	Q9UKR3	26085	KLK13			0.060952	0.548953	0.907421	3
SL005703	Notch 1	P46531	4851	NOTCH1			-0.0465606	0.550556	0.908739	3
SL000546	PRL	P01236	5617	PRL		1	-0.0623185	0.553098	0.90973	3
SL008611	ASAHL	Q02083	27163	AA			-0.0540665	0.553351	0.90973	4
SL008904	LYVE1	Q9Y5Y7	10894	LYVE1			-0.055585	0.553806	0.90973	2
SL004118	TrATPase	P13686	54	ACP5			-0.0540741	0.55481	0.90973	7
SL008072	CO8A1	P27658	1295	COL8A1			0.0656175	0.555185	0.90973	5
SL006029	Chitotriosidase-1	Q13231	1118	CHIT1			0.0731157	0.556616	0.910753	11
SL011769	AN32B	Q92688	10541	ANP32B		1	-0.0755819	0.559053	0.913417	5
SL000316	C4	P0C0L4 P0C0L5	720 721	C4A C4B		3	-0.064329	0.561191	0.91446	5
SL000440	Hemopexin	P02790	3263	HPX		2	0.0514997	0.561796	0.91446	2
SL003863	kallikrein 5	Q9Y337	25818	KLK5			-0.0439906	0.56358	0.91446	4
SL002541	sRANKL	O14788	8600	TNFSF11			0.0566188	0.564074	0.91446	4
SL006919	RSK-like protein kise	O75582	9252	RPS6KA5			-0.0538973	0.564161	0.91446	2
SL014071	FLRT1	Q9NZU1	23769	FLRT1			-0.0569519	0.564552	0.91446	3
SL000582	Survivin	O15392	332	BIRC5			-0.0729065	0.565464	0.914626	3
SL014088	FCRL3	Q96P31	115352	FCRL3			0.0689922	0.567594	0.914763	5
SL005160	ESAM	Q96AP7	90952	ESAM			-0.0603505	0.567877	0.914763	4
SL005188	IL-5 Ra	Q01344	3568	IL5RA			0.0442827	0.568258	0.914763	4
SL004805	Nectin-like protein 2	Q9BY67	23705	CADM1			0.0678295	0.569742	0.914763	4
SL012740	ATS15	Q8TE58	170689	ADAMTS15			-0.0690217	0.570464	0.914763	3
SL014308	FGF-8A	P55075	2253	FGF8			-0.0659224	0.571245	0.914763	7
SL000299	b-ECGF	P05230	2246	FGF1			-0.0880861	0.572043	0.914763	5
SL001902	BCAM	P50895	4059	BCAM			0.0672752	0.574245	0.914763	3
SL003176	I-309	P22362	6346	CCL1			-0.0639523	0.575061	0.914763	6
SL000138	HB-EGF	Q99075	1839	HBEGF			-0.0613638	0.577475	0.914763	4
SL007358	KPCT	Q04759	5588	PRKCQ			-0.0994249	0.578116	0.914763	7
SL006915	IL-27	Q8NEV9 Q14213	246778 10148	IL27 EBI3			-0.0746887	0.58034	0.914763	7
SL004258	Adiponectin	Q15848	9370	ADIPOQ			-0.0447115	0.58047	0.914763	3
SL004925	AGR2	O95994	10551	AGR2			-0.0639308	0.580625	0.914763	8
SL004862	PD-L2	Q9BQ51	80380	PDCD1LG2			0.0578951	0.582922	0.914763	5
SL004610	LRP8	Q14114	7804	LRP8			0.0541479	0.583029	0.914763	4
SL003220	C3adesArg	P01024	718	C3	Yes		-0.0511981	0.583606	0.914763	0
SL007100	LKHA4	P09960	4048	LTA4H			0.0546936	0.583832	0.914763	2
SL007464	AMHR2	Q16671	269	AMHR2			0.041318	0.585992	0.914763	2
SL000027	COX-2	P35354	5743	PTGS2			0.0764521	0.586278	0.914763	8
SL004850	IL-17 sR	Q96F46	23765	IL17RA			-0.0533296	0.586592	0.914763	2
SL016130	BRF-1	Q92994	2972	BRF1			-0.0786745	0.587431	0.914763	8
SL004351	IL-17E	Q9H293	64806	IL25			-0.0681045	0.589414	0.914763	3
SL010504	MAPK5	Q8IW41	8550	MAPKAPK5			-0.0971079	0.590365	0.914763	6
SL000613	uPA	P00749	5328	PLAU			0.0558663	0.590478	0.914763	4
SL011532	ETHE1	O95571	23474	ETHE1			-0.052083	0.590562	0.914763	3
SL004253	17-beta-HSD 1	P14061	3292	HSD17B1			-0.0610465	0.593795	0.914763	5
SL006713	Collectin Kidney 1	Q9BWP8	78989	COLEC11			0.0552319	0.594516	0.914763	2
SL003060	bFGF-R	P11362	2260	FGFR1			0.0532016	0.59454	0.914763	5
SL005204	NKG2D	P26718	22914	KLRK1			0.072326	0.594761	0.914763	5
SL000510	Lysozyme	P61626	4069	LYZ		1	0.0422112	0.594836	0.914763	1
SL000339	carbonic anhydrase II	P00918	760	CA2			-0.0640325	0.59571	0.914763	6
SL004363	SCGF-alpha	Q9Y240	6320	CLEC11A			0.0428436	0.595896	0.914763	2
SL004689	WISP-1	O95388	8840	WISP1			-0.054822	0.595967	0.914763	3
SL001729	G-CSF	P09919	1440	CSF3		2	0.0696161	0.596194	0.914763	5
SL014096	LRRT1	Q86UE6	347730	LRRTM1			-0.0652227	0.596585	0.914763	7
SL004338	FGF-20	Q9NP95	26281	FGF20			-0.0464869	0.597204	0.914763	1
SL005199	MICA	Q29983	4276	MICA			0.0430239	0.597486	0.914763	3
SL004676	IGFBP-5	P24593	3488	IGFBP5			-0.0419214	0.597919	0.914763	2
SL000022	D-dimer	P02671 P02675 P02679	2243 2244 2266	FGA FGB FGG			0.0502422	0.598406	0.914763	4
SL000678	Granulysin	P22749	10578	GNLY			0.0542442	0.599924	0.914763	3
SL004654	Granzyme H	P20718	2999	GZMH			-0.127882	0.599985	0.914763	7
SL001888	SLPI	P03973	6590	SLPI			0.049016	0.600389	0.914763	4
SL004334	FGF-16	O43320	8823	FGF16			-0.0480891	0.601922	0.915862	1
SL000468	IgM	P01871	3507 3512 50802 3535	IGHM IGJ IGK@ IGL@		2	0.050901	0.603096	0.916413	4
SL008773	CD109	Q6YHK3	135228	CD109			0.0529287	0.606567	0.919544	4
SL003643	Glutathione S-transferase Pi	P09211	2950	GSTP1			0.0476037	0.607442	0.919544	2
SL017188	GSK-3 alpha/beta	P49840 P49841	2931 2932	GSK3A GSK3B			-0.0402608	0.6076	0.919544	3
SL004142	Ephrin-B3	Q15768	1949	EFNB3			-0.0736887	0.609381	0.920163	5
SL000507	Lymphotoxin a1/b2	P01374 Q06643	4049 4050	LTA LTB			0.0763653	0.610837	0.920163	9
SL002755	PAPP-A	Q13219	5069	PAPPA			-0.0498033	0.611102	0.920163	5
SL006378	Esterase D	P10768	2098	ESD			0.0440273	0.611269	0.920163	3
SL006777	FETUB	Q9UGM5	26998	FETUB		1	-0.0474499	0.613801	0.922336	8
SL001998	TFPI	P10646	7035	TFPI			-0.0432358	0.614346	0.922336	0
SL004152	IL-18 Ra	Q13478	8809	IL18R1			-0.0417793	0.616836	0.922938	1
SL010381	Soggy-1	Q9UK85	27120	DKKL1			-0.031796	0.616861	0.922938	2
SL005725	GRB2-related adapter protein 2	O75791	9402	GRAP2			-0.0636802	0.6172	0.922938	5
SL004066	GIIE	Q9NZK7	30814	PLA2G2E			-0.109319	0.61872	0.923044	3
SL007056	BMP10	O95393	27302	BMP10			0.0584168	0.61978	0.923044	6
SL002783	Cardiotrophin-1	Q16619	1489	CTF1			-0.0728592	0.620734	0.923044	4
SL000516	MCP-3	P80098	6354	CCL7		1	0.0427522	0.62075	0.923044	2
SL000268	Angiostatin	P00747	5340	PLG		2	-0.0520529	0.621358	0.923044	5
SL005200	MICB	Q29980	4277	MICB			0.0337851	0.624112	0.924544	2
SL010371	CD39	P49961	953	ENTPD1			0.0646591	0.624439	0.924544	2
SL016563	GHC2	Q9H1K4	83733	SLC25A18			-0.053599	0.624825	0.924544	6
SL005234	GDF-9	O60383	2661	GDF9			-0.0692701	0.626295	0.924685	4
SL007250	PK3CG	P48736	5294	PIK3CG			-0.0516067	0.627077	0.924685	5
SL004511	BPI	P17213	671	BPI			0.041973	0.627377	0.924685	3
SL004712	SDF-1	P48061	6387	CXCL12			0.0517128	0.630047	0.925726	1
SL000048	Protein C	P04070	5624	PROC			-0.0352486	0.631227	0.925726	1
SL010451	CFC1	P0CG37	55997	CFC1			-0.0535186	0.631829	0.925726	4
SL006911	CHK1	O14757	1111	CHEK1			-0.058371	0.632141	0.925726	4
SL000087	IL-6	P05231	3569	IL6			-0.0699186	0.632405	0.925726	4
SL004360	Neurotrophin-5	P34130	4909	NTF4			-0.0477786	0.633003	0.925726	5
SL001718	IL-13	P35225	3596	IL13		2	-0.0552165	0.635254	0.927797	5
SL016567	TAK1-TAB1	O43318 Q15750	6885 10454	MAP3K7 TAB1			-0.0452128	0.637287	0.927797	5
SL006088	Sphingosine kise 1	Q9NYA1	8877	SPHK1			-0.0374786	0.637362	0.927797	3
SL009868	SSRP1	Q08945	6749	SSRP1			0.0555857	0.638922	0.927797	8
SL004605	40S ribosomal protein SA	P08865	3921	RPSA			-0.0541847	0.639041	0.927797	4
SL010488	ABL2	P42684	27	ABL2			0.0507515	0.63935	0.927797	6
SL004920	Cofilin-1	P23528	1072	CFL1			0.040065	0.640987	0.928979	3
SL010461	FCGR1	P12314	2209	FCGR1A			0.0488367	0.642247	0.929612	5
SL002522	Rb	P06400	5925	RB1			0.0533124	0.646206	0.933035	7
SL010467	RGMA	Q96B86	56963	RGMA			0.0493616	0.646265	0.933035	5
SL000506	Luteinizing hormone	P01215 P01229	1081 3972	CGA LHB			0.046471	0.648583	0.934996	6
SL003733	SMAC	Q9NR28	56616	DIABLO			-0.0385847	0.649861	0.934996	1
SL013570	DYRK3	O43781	8444	DYRK3			0.0508622	0.650127	0.934996	5
SL007022	HNRPQ	O60506	10492	SYNCRIP			0.0536412	0.651873	0.934996	6
SL000557	PKC-Z	Q05513	5590	PRKCZ			0.0525876	0.652017	0.934996	5
SL001720	VCAM-1	P19320	7412	VCAM1		2	-0.0363424	0.653195	0.934996	5
SL000460	IgD	P01880	3495 50802 3535	IGHD IGK@ IGL@			0.0371129	0.65342	0.934996	1
SL003189	MIP-3b	Q99731	6363	CCL19			0.0398775	0.654749	0.935219	6
SL005508	Carbonic anhydrase 9	Q16790	768	CA9			0.038662	0.655702	0.935219	4
SL000461	IgE	P01854	3497 50802 3535	IGHE IGK@ IGL@		1	0.0381365	0.656062	0.935219	6
SL000537	PDGF-BB	P01127	5155	PDGFB		1	-0.0580598	0.658374	0.93732	6
SL004791	DR3	Q93038	8718	TNFRSF25			0.0386149	0.65965	0.93732	1
SL007145	NR1D1	P20393	9572	NR1D1			-0.0429705	0.660026	0.93732	5
SL005196	LSAMP	Q13449	4045	LSAMP			-0.0350993	0.661506	0.937711	1
SL000467	IgG	P01857	3500 3501 3502 3503 50802 3535	IGHG1 IGHG2 IGHG3 IGHG4 IGK@ IGL@		1	0.0352938	0.663943	0.937711	3
SL007403	DMP1	Q13316	1758	DMP1			0.0437379	0.66438	0.937711	5
SL003187	MDC	O00626	6367	CCL22			-0.0507471	0.665277	0.937711	4
SL004305	Topoisomerase I	P11387	7150	TOP1			-0.0619539	0.665416	0.937711	7
SL003197	TECK	O15444	6370	CCL25			-0.0465958	0.667586	0.937711	5
SL011616	IF4A3	P38919	9775	EIF4A3			0.0676677	0.668285	0.937711	8
SL005157	DC-SIGN	Q9NNX6	30835	CD209			0.0448464	0.668823	0.937711	1
SL005574	Aminoacylase-1	Q03154	95	ACY1			-0.0450122	0.669268	0.937711	7
SL004131	B7-2	P42081	942	CD86			0.0547787	0.672329	0.937711	5
SL014130	CHST6	Q9GZX3	4166	CHST6			0.0545059	0.672527	0.937711	5
SL004660	BSP	P21815	3381	IBSP			0.0382097	0.672871	0.937711	3
SL000645	MMP-10	P09238	4319	MMP10			0.0718496	0.673445	0.937711	6
SL003199	sTie-1	P35590	7075	TIE1			-0.0411405	0.674606	0.937711	3
SL005258	PLK-1	P53350	5347	PLK1			0.0544434	0.674867	0.937711	6
SL016148	C34 gp41 HIV Fragment	Q70626	None	Human-virus			-0.0446182	0.676109	0.937711	5
SL006189	KIF23	Q02241	9493	KIF23			-0.0508778	0.677073	0.937711	6
SL013754	RASA1	P20936	5921	RASA1			0.0466445	0.677147	0.937711	5
SL000164	Myoglobin	P02144	4151	MB			0.0382977	0.678525	0.937711	1
SL004739	ITI heavy chain H4	Q14624	3700	ITIH4		2	-0.0337936	0.678549	0.937711	0
SL004865	Cadherin-6	P55285	1004	CDH6			-0.0423316	0.679254	0.937711	3
SL010466	MFRP	Q9BY79	83552	MFRP			-0.0644638	0.679571	0.937711	5
SL000445	HIV-2 Rev	P18093	1724716	Human-virus			-0.0833976	0.680232	0.937711	4
SL004844	EphA5	P54756	2044	EPHA5			-0.0529652	0.680235	0.937711	4
SL004698	HPV E7 Type18	P06788	1489089	Human-virus			-0.0423497	0.684234	0.940604	7
SL004869	Carbonic anhydrase XIII	Q8N1Q1	377677	CA13			0.0343144	0.685002	0.940604	2
SL011049	MASP3	P48740	5648	MASP1			0.0443707	0.685312	0.940604	5
SL004845	EphB4	P54760	2050	EPHB4			-0.0395013	0.685666	0.940604	4
SL004332	EG-VEGF	P58294	84432	PROK1			-0.0674712	0.689149	0.944043	6
SL003168	CTACK	Q9Y4X3	10850	CCL27			0.0371837	0.69011	0.944043	3
SL000474	IL-16	Q14005	3603	IL16			-0.0403061	0.690682	0.944043	3
SL007752	DAPK2	Q9UIK4	23604	DAPK2			-0.0838918	0.692242	0.945032	9
SL010489	CAMK1	Q14012	8536	CAMK1	Yes		-0.0271271	0.693485	0.945585	3
SL007024	GREM1	O60565	26585	GREM1			0.0498013	0.69609	0.945672	6
SL016129	FAM107B	Q9H098	83641	FAM107B			0.03991	0.698005	0.945672	5
SL010455	Contactin-5	O94779	53942	CNTN5			0.0312386	0.698271	0.945672	2
SL004180	CD30	P28908	943	TNFRSF8			0.0531231	0.699238	0.945672	6
SL004146	IL-1 R4	Q01638	9173	IL1RL1			-0.0366469	0.699582	0.945672	4
SL006528	SEPR	Q12884	2191	FAP			-0.0401841	0.700459	0.945672	1
SL010373	FCAR	P24071	2204	FCAR			-0.0494082	0.700636	0.945672	7
SL005189	IL-7 Ra	P16871	3575	IL7R			-0.0894922	0.700941	0.945672	3
SL004366	TWEAKR	Q9NP84	51330	TNFRSF12A			-0.0597268	0.701386	0.945672	8
SL010496	CDK5/p35	Q00535 Q15078	1020 8851	CDK5 CDK5R1			0.0364504	0.701925	0.945672	3
SL005193	JAM-B	P57087	58494	JAM2			-0.0967	0.702901	0.945858	2
SL010499	HCK	P08631	3055	HCK			-0.0492801	0.705283	0.947494	4
SL005202	MSP	P26927	4485	MST1			-0.0349986	0.705795	0.947494	4
SL012538	ARMEL	Q49AH0	441549	CDNF			-0.0478074	0.709976	0.948914	3
SL014289	KI3S1	Q14943	3813	KIR3DS1			-0.0550692	0.710059	0.948914	8
SL001999	MDM2	Q00987	4193	MDM2			0.0456846	0.71138	0.948914	3
SL005352	FABPE	Q01469	2171	FABP5			0.0439783	0.712719	0.948914	6
SL004718	Karyopherin-a2	P52292	3838	KP2			0.0422026	0.713481	0.948914	3
SL000382	CK-MB	P12277 P06732	1152 1158	CKB CKM		1	0.0261307	0.713554	0.948914	4
SL000384	CTLA-4	P16410	1493	CTLA4			0.0732424	0.713586	0.948914	7
SL004867	Carbonic anhydrase III	P07451	761	CA3			0.0397581	0.71607	0.948914	1
SL000640	Nidogen	P14543	4811	NID1			-0.0309901	0.716345	0.948914	4
SL010514	PTK6	Q13882	5753	PTK6			0.0375364	0.716966	0.948914	7
SL004804	Nectin-like protein 1	Q8N126	57863	CADM3			0.0460285	0.717145	0.948914	7
SL004868	Carbonic anhydrase VII	P43166	766	CA7			-0.0524299	0.718003	0.948914	5
SL007327	OLR1	P78380	4973	OLR1			0.0387833	0.718499	0.948914	6
SL014294	EPHAA	Q5JZY3	284656	EPHA10			-0.0650949	0.71862	0.948914	2
SL011533	SGTA	O43765	6449	SGTA			-0.0382928	0.719771	0.949324	2
SL000134	Met	P08581	4233	MET			0.0321021	0.720749	0.949453	3
SL004723	HDAC8	Q9BY41	55869	HDAC8			0.0428564	0.722936	0.949453	3
SL004859	GITR	Q9Y5U5	8784	TNFRSF18			-0.051754	0.723796	0.949453	3
SL005687	eIF-5A-1	P63241	1984	EIF5A			0.0325808	0.724084	0.949453	2
SL005171	IGFBP-4	P22692	3487	IGFBP4			-0.028895	0.724783	0.949453	3
SL016549	AMPK a2b2g1	P54646 O43741 P54619	5563 5565 5571	PRKAA2 PRKAB2 PRKAG1			-0.044264	0.724914	0.949453	4
SL000524	MMP-3	P08254	4314	MMP3			-0.0460563	0.726626	0.950318	2
SL010519	ZAP70	P43403	7535	ZAP70			0.0381591	0.728404	0.950318	7
SL000252	a2-Macroglobulin	P01023	2	A2M		5	0.0309785	0.729301	0.950318	1
SL008378	4EBP2	Q13542	1979	EIF4EBP2			-0.0515206	0.729795	0.950318	3
SL007181	TYK2	P29597	7297	TYK2			0.0287533	0.731756	0.950318	3
SL002077	Alkaline phosphatase bone	P05186	249	ALPL			-0.0264226	0.732365	0.950318	2
SL004849	IL-1 sR9	Q9NP60	26280	IL1RAPL2			0.0599488	0.73327	0.950318	5
SL011708	ARP19	P56211	10776	ARPP19			-0.0338555	0.733934	0.950318	3
SL007680	ROBO2	Q9HCK4	6092	ROBO2			-0.0325093	0.735347	0.950318	2
SL000064	Kallikrein 7	P49862	5650	KLK7			0.0361204	0.736153	0.950318	5
SL014108	LRRT3	Q86VH5	347731	LRRTM3			-0.0720797	0.736374	0.950318	2
SL004068	Granzyme B	P10144	3002	GZMB			0.0705363	0.73772	0.950318	5
SL010375	ASAH2	Q9NR71	56624	ASAH2			-0.0302257	0.737781	0.950318	3
SL000309	C1q	P02745 P02746 P02747	712 713 714	C1QA C1QB C1QC			-0.0349253	0.739259	0.950318	2
SL000530	OSM	P13725	5008	OSM			-0.0444219	0.739919	0.950318	7
SL000318	C4b	P0C0L4 P0C0L5	720 721	C4A C4B			0.0286702	0.743775	0.950318	0
SL005437	MEPE	Q9NQ76	56955	MEPE			0.033377	0.745722	0.950318	7
SL014111	KIRR3	Q8IZU9	84623	KIRREL3			-0.039153	0.748117	0.950318	2
SL000383	CK-MM	P06732	1158	CKM			0.0247088	0.748131	0.950318	4
SL002093	Histone H2A.z	P0C0S5	3015	H2AFZ			-0.0388558	0.748239	0.950318	4
SL004339	FGF-5	P12034	2250	FGF5			-0.0361796	0.748571	0.950318	6
SL004140	Ephrin-A4	P52798	1945	EF4			0.0295342	0.749159	0.950318	4
SL010492	CAMK2B	Q13554	816	CAMK2B			-0.0405938	0.749222	0.950318	4
SL010518	TEC	P42680	7006	TEC			-0.031291	0.749267	0.950318	3
SL000658	GAS1	P54826	2619	GAS1			0.0395434	0.749668	0.950318	4
SL008382	CYTD	P28325	1473	CST5			-0.0296293	0.750088	0.950318	1
SL008709	DSC3	Q14574	1825	DSC3			-0.0767506	0.750838	0.950318	3
SL000522	MMP-12	P39900	4321	MMP12			0.033598	0.7509	0.950318	3
SL005213	RELT	Q969Z4	84957	RELT			0.0347801	0.751171	0.950318	5
SL010493	CAMK2D	Q13557	817	CAMK2D			0.0295697	0.751837	0.950318	3
SL002081	Cadherin-5	P33151	1003	CDH5			0.0338938	0.752322	0.950318	2
SL003916	kallikrein 12	Q9UKR0	43849	KLK12			0.0284193	0.75258	0.950318	4
SL001691	FGF7	P21781	2252	FGF7			-0.033178	0.754333	0.950318	5
SL011628	DBNL	Q9UJU6	28988	DBNL			0.0386455	0.754486	0.950318	3
SL006705	PFD5	Q99471	5204	PFDN5			-0.0443319	0.755331	0.950318	2
SL000310	C1r	P00736	715	C1R			-0.0298841	0.755878	0.950318	2
SL004477	calgranulin B	P06702	6280	S100A9			0.0283871	0.759163	0.953144	4
SL010450	CD48	P09326	962	CD48			-0.0294545	0.759814	0.953144	3
SL005158	DC-SIGNR	Q9H2X3	10332	CLEC4M			0.0297815	0.762032	0.954865	3
SL000007	ER	P03372	2099	ESR1			0.0330946	0.764041	0.955415	6
SL014148	ROBO3	Q96MS0	64221	ROBO3			-0.0423628	0.764581	0.955415	6
SL001947	MIA	Q16674	8190	MIA			0.0332331	0.765009	0.955415	7
SL004354	IL-19	Q9UHD0	29949	IL19			0.0272775	0.767877	0.956788	2
SL008933	PARK7	Q99497	11315	PARK7			0.0363528	0.768691	0.956788	6
SL011509	PYY	P10082	5697	PYY			-0.0218113	0.772676	0.956788	4
SL003970	PTH	P01270	5741	PTH			0.0436972	0.772925	0.956788	5
SL005205	NKp30	O14931	259197	NCR3			-0.0380579	0.773478	0.956788	5
SL006512	HGFA	Q04756	3083	HGFAC			-0.0262095	0.774356	0.956788	4
SL004144	GFRa-3	O60609	2676	GFRA3			-0.0483693	0.775346	0.956788	5
SL004899	HSP70 protein 8	P11142	3312	HSPA8			-0.0473256	0.776332	0.956788	5
SL007121	CATE	P14091	1510	CTSE			0.0351385	0.776831	0.956788	7
SL000668	CD36 ANTIGEN	P16671	948	CD36			-0.0285623	0.777292	0.956788	4
SL004765	MAPKAPK3	Q16644	7867	MAPKAPK3			0.0276708	0.778172	0.956788	3
SL007281	MK12	P53778	6300	MAPK12			0.0305237	0.778361	0.956788	5
SL004078	BMP-7	P18075	655	BMP7			0.0218161	0.779194	0.956788	1
SL010470	Semaphorin 3E	O15041	9723	SEMA3E			-0.0264361	0.77936	0.956788	4
SL010510	PAK7	Q9P286	57144	PAK7			0.0259148	0.780198	0.956788	6
SL010513	PRKACA	P17612	5566	PRKACA		1	0.0234226	0.780565	0.956788	4
SL002542	K-ras	P01116	3845	KRAS			0.0255065	0.781733	0.956788	4
SL010288	Carbonic anhydrase 6	P23280	765	CA6	Yes		0.0263217	0.782584	0.956788	1
SL003300	HCC-4	O15467	6360	CCL16			-0.0294598	0.782634	0.956788	4
SL004685	Persephin	O60542	5623	PSPN			-0.0507419	0.783642	0.956788	5
SL008644	BST1	Q10588	683	BST1			0.026653	0.783905	0.956788	4
SL005675	ATP synthase beta chain	P06576	506	ATP5B			0.0279751	0.785317	0.957435	4
SL006913	FYN	P06241	2534	FYN			0.0246846	0.786131	0.957435	5
SL000615	Vasoactive Intestil Peptide	P01282	7432	VIP			-0.0247004	0.78969	0.959987	4
SL000428	FSH	P01215 P01225	1081 2488	CGA FSHB			0.0283852	0.790233	0.959987	6
SL007640	CLC7A	Q9BXN2	64581	CLEC7A			0.0240155	0.791607	0.959987	4
SL004359	Neurotrophin-3	P20783	4908	NTF3			0.0260944	0.791628	0.959987	4
SL003735	4-1BB ligand	P41273	8744	TNFSF9			0.0485695	0.795529	0.96122	8
SL004642	ADAM 9	Q13443	8754	ADAM9			0.0326023	0.795781	0.96122	4
SL002508	IL-18 BPa	O95998	10068	IL18BP			0.0221468	0.796495	0.96122	6
SL011211	IF4G2	P78344	1982	EIF4G2			0.0274555	0.796871	0.96122	2
SL005372	Sorting nexin 4	O95219	8723	SNX4			-0.0217026	0.797648	0.96122	4
SL006992	MATN3	O15232	4148	MATN3			0.0395134	0.798319	0.96122	7
SL010516	SRCN1	P12931	6714	SRC			-0.0193634	0.798605	0.96122	4
SL005261	TCPTP	P17706	5771	PTPN2			0.0426372	0.800604	0.9626	3
SL000541	Plasminogen	P00747	5340	PLG			-0.0224558	0.803061	0.963571	7
SL014469	SHC1	P29353	6464	SHC1			-0.0327805	0.8038	0.963571	5
SL003182	Integrin aVb5	P06756 P18084	3685 3693	ITGAV ITGB5			0.0259519	0.80578	0.963571	4
SL004160	TrkB	Q16620	4915	NTRK2			0.0318972	0.806052	0.963571	2
SL005167	Galectin-8	O00214	3964	LGALS8			-0.0384291	0.807555	0.963571	5
SL004863	TAJ	Q9NS68	55504	TNFRSF19			-0.0354445	0.808332	0.963571	6
SL005308	PSME3	P61289	10197	PSME3			-0.0308438	0.808439	0.963571	5
SL013489	AMNLS	Q9BXJ7	81693	AMN			0.0259705	0.808765	0.963571	4
SL000322	C6	P13671	729	C6		1	0.0333364	0.809092	0.963571	6
SL007025	JAK2	O60674	3717	JAK2			-0.0199135	0.812282	0.965444	0
SL018625	TLR4:MD-2 complex	O00206 Q9Y6Y9	7099 23643	TLR4 LY96			0.0251683	0.812406	0.965444	4
SL010495	CDK2/cyclin A	P24941 P20248	1017 890	CDK2 CC2			-0.0311468	0.814546	0.965444	5
SL012822	BSSP4	Q9GZN4	64063	PRSS22			-0.0242811	0.814675	0.965444	5
SL008008	ARGI1	P05089	383	ARG1			0.0307256	0.817286	0.965444	1
SL010388	Trypsin 2	P07478	5645	PRSS2			-0.0271043	0.817583	0.965444	2
SL000314	C3b	P01024	718	C3	Yes		0.0211241	0.817983	0.965444	3
SL006914	Glucocorticoid receptor	P04150	2908	NR3C1			0.0296358	0.820036	0.965444	6
SL016128	TXD12	O95881	51060	TXNDC12			0.0192247	0.82012	0.965444	1
SL000024	TF	P13726	2152	F3			-0.0234647	0.820467	0.965444	3
SL004901	Protein disulfide-isomerase	P07237	5034	P4HB			0.0326669	0.821685	0.965444	2
SL010378	RET	P07949	5979	RET			0.021755	0.821716	0.965444	4
SL007173	GRN	P28799	2896	GRN			0.0194398	0.822223	0.965444	1
SL007774	JAG2	Q9Y219	3714	JAG2			0.0294788	0.824046	0.965444	4
SL000130	Cyclin B1	P14635	891	CCNB1			-0.0297885	0.82446	0.965444	3
SL000479	IL-3	P08700	3562	IL3		3	-0.035973	0.824817	0.965444	5
SL000550	PCI	P05154	5104	SERPI5		1	-0.0192675	0.825202	0.965444	0
SL003334	EMAP-2	Q12904	9255	AIMP1			-0.0325367	0.827333	0.96617	1
SL000527	MMP-9	P14780	4318	MMP9		2	0.0210562	0.827534	0.96617	2
SL003647	annexin VI	P08133	309	ANXA6	Yes		-0.0304395	0.829348	0.967287	9
SL004120	Discoidin domain receptor 2	Q16832	4921	DDR2			-0.0212238	0.831637	0.967719	6
SL014468	SH21A	O60880	4068	SH2D1A			-0.0258453	0.831785	0.967719	4
SL007261	AMPM2	P50579	10988	METAP2			-0.0208542	0.834169	0.967719	3
SL005236	NovH	P48745	4856	NOV			0.0465284	0.834711	0.967719	5
SL002075	IFN-aA	P01563	3440	IF2			-0.0357858	0.836173	0.967719	3
SL001766	HCG	P01215 P01233	1081 1082	CGA CGB			0.0179068	0.836312	0.967719	5
SL000076	p27Kip1	P46527	1027	CDKN1B			0.0258198	0.836709	0.967719	6
SL001777	Cystatin C	P01034	1471	CST3		1	-0.0202072	0.837003	0.967719	5
SL005256	Histone H1.2	P16403	3006	HIST1H1C			0.0237939	0.837976	0.967719	6
SL000251	a2-HS-Glycoprotein	P02765	197	AHSG			-0.0138855	0.839017	0.967719	0
SL010468	RGMB	Q6NW40	285704	RGMB			0.0246537	0.839147	0.967719	2
SL007295	CAD15	P55291	1013	CDH15			-0.0216662	0.840017	0.967734	3
SL014228	SLAF6	Q96DU3	114836	SLAMF6			-0.0227401	0.841083	0.967974	5
SL007122	IDE	P14735	3416	IDE			0.026957	0.844308	0.969741	2
SL011808	CPNE1	Q99829	8904	CPNE1			-0.0180955	0.844539	0.969741	5
SL006372	YES	P07947	7525	YES1			0.0209827	0.846121	0.969741	5
SL010830	41	P11171	2035	EPB41			-0.020511	0.846664	0.969741	0
SL004864	Cadherin-12	P55289	1010	CDH12			-0.0266356	0.847226	0.969741	6
SL003685	PBEF	P43490	10135	MPT			-0.0198214	0.849151	0.969741	4
SL005156	DAN	P41271	4681	NBL1			0.0265413	0.849978	0.969741	6
SL000091	PSA-ACT	P07288 P01011	354 12	KLK3 SERPI3		1	-0.015352	0.85028	0.969741	2
SL005210	Nr-CAM	Q92823	4897	NRCAM			0.0163533	0.850617	0.969741	1
SL004626	ADAMTS-5	Q9U0	11096	ADAMTS5			-0.0259595	0.851208	0.969741	1
SL003793	MEK1	Q02750	5604	MAP2K1			-0.025117	0.853366	0.97122	5
SL011405	PDE5A	O76074	8654	PDE5A			0.0159216	0.856552	0.973257	2
SL010500	LYNB	P07948	4067	LYN			-0.0205158	0.857584	0.973257	2
SL010392	GASP-2	Q96D09	114928	GPRASP2			0.0231705	0.857845	0.973257	3
SL004336	FGF-18	O76093	8817	FGF18			0.0322095	0.858604	0.973257	4
SL014735	IMDH1	P20839	3614	IMPDH1			-0.0154963	0.864275	0.973659	4
SL003322	VEGF sR3	P35916	2324	FLT4			-0.0178878	0.86511	0.973659	4
SL004299	Livin B	Q96CA5	79444	BIRC7			-0.0202789	0.866146	0.973659	8
SL002561	PTHrP	P12272	5744	PTHLH			0.0185634	0.866431	0.973659	3
SL008945	TGM3	Q08188	7053	TGM3			-0.0166075	0.866433	0.973659	11
SL005115	Spondin-1	Q9HCB6	10418	SPON1			-0.0124476	0.867778	0.973659	1
SL003172	GCP-2	P80162	6372	CXCL6			0.0186355	0.868725	0.973659	2
SL004080	BMPR1A	P36894	657	BMPR1A			0.0152827	0.869184	0.973659	4
SL007747	TBK1	Q9UHD2	29110	TBK1			0.0192855	0.869384	0.973659	5
SL007673	NET4	Q9HB63	59277	NTN4			0.0180248	0.870393	0.973659	2
SL000003	Angiogenin	P03950	283	ANG			-0.0147104	0.870967	0.973659	3
SL003331	MMP-16	P51512	4325	MMP16			0.0190188	0.870982	0.973659	4
SL007336	SET	Q01105	6418	SET			-0.0153978	0.871062	0.973659	3
SL002644	ERBB1	P00533	1956	EGFR		1	-0.013956	0.871808	0.973659	3
SL008609	FCG3B	O75015	2215	FCGR3B			0.0146232	0.872638	0.973659	7
SL010454	Contactin-4	Q8IWV2	152330	CNTN4			-0.0150826	0.873561	0.973659	5
SL016554	PDE9A	O76083	5152	PDE9A			0.0203133	0.874087	0.973659	2
SL009412	DKK3	Q9UBP4	27122	DKK3			0.019066	0.874482	0.973659	5
SL000019	Apo A-I	P02647	335	APOA1	Yes	3	0.0199803	0.87615	0.974555	6
SL003332	MMP-17	Q9ULZ9	4326	MMP17			0.0207047	0.877815	0.974761	3
SL011629	AIP	O00170	9049	AIP			0.0142477	0.878062	0.974761	2
SL003184	sLeptin R	P48357	3953	LEPR			0.03176	0.879525	0.975415	10
SL006114	ROR1	Q01973	4919	ROR1			0.0220407	0.880379	0.975415	2
SL004134	CD27	P26842	939	CD27	Yes		-0.0129728	0.882827	0.976767	2
SL014094	GP114	Q8IZF4	221188	GPR114			-0.0280926	0.885268	0.976767	3
SL003461	ACTH	P01189	5443	POMC			0.0146049	0.886106	0.976767	6
SL010494	CDK1/cyclin B	P06493 P14635	983 891	CDC2 CCNB1			-0.0240908	0.886163	0.976767	1
SL008516	CYTT	P09228	1470	CST2			0.0159963	0.886971	0.976767	3
SL000427	Fractalkine/CX3CL-1	P78423	6376	CX3CL1			-0.0129063	0.887146	0.976767	4
SL000306	BNP-32	P16860	4879	NPPB		2	-0.0165413	0.887677	0.976767	9
SL001945	sE-Selectin	P16581	6401	SELE		1	0.014071	0.889282	0.976767	3
SL000466	IGFBP-2	P18065	3485	IGFBP2		2	-0.0122337	0.889386	0.976767	1
SL004857	Desmoglein-2	Q14126	1829	DSG2			0.0110834	0.891042	0.977271	2
SL006476	NMT1	P30419	4836	NMT1			-0.0124508	0.89239	0.977271	2
SL009089	PGCB	Q96GW7	63827	BCAN			0.0145257	0.892442	0.977271	5
SL000497	Laminin	P25391 P07942 P11047	284217 3912 3915	LAMA1 LAMB1 LAMC1			-0.0169024	0.897928	0.982327	3
SL010619	TPSG1	Q9NRR2	25823	TPSG1			0.0211492	0.898875	0.98241	3
SL000401	Elastase	P08246	1991	ELANE			0.0217407	0.902185	0.984579	6
SL004230	tau	P10636	4137	MAPT			-0.0187197	0.902603	0.984579	6
SL007547	TIMD3	Q8TDQ0	84868	HAVCR2			-0.0104097	0.903945	0.985091	2
SL007356	NOTC2	Q04721	4853	NOTCH2			-0.013896	0.905549	0.985887	6
SL010498	EPHA3	P29320	2042	EPHA3			-0.0181396	0.906497	0.985968	5
SL002517	TNF-a	P01375	7124	TNF		2	0.0169891	0.908489	0.986106	6
SL010612	Dkk-4	Q9UBT3	27121	DKK4			-0.0127737	0.908746	0.986106	4
SL004742	Afamin	P43652	173	AFM			0.00932818	0.909244	0.986106	1
SL012168	LIN7B	Q9HAP6	64130	LIN7B			-0.0159342	0.912477	0.987737	5
SL000250	a2-Antiplasmin	P08697	5345	SERPINF2			-0.0147092	0.912498	0.987737	1
SL011768	NUDC3	Q8IVD9	23386	NUDCD3			-0.0139069	0.914931	0.988123	6
SL009341	BASI	P35613	682	BSG			0.00974335	0.915069	0.988123	4
SL000323	C7	P10643	730	C7			-0.0128966	0.915856	0.988123	6
SL004866	Carbonic anhydrase I	P00915	759	CA1			0.0104856	0.916355	0.988123	0
SL013928	PPIE	Q9UNP9	10450	PPIE			0.00884272	0.917613	0.988535	1
SL005174	IL-17B R	Q9NRM6	55540	IL17RB			0.00852503	0.918577	0.988631	3
SL001797	Kallikrein 6	Q92876	5653	KLK6			0.0126213	0.919917	0.98913	4
SL000021	Insulin	P01308	3630	INS		1	-0.0122396	0.922067	0.990499	5
SL012188	EP15R	Q9UBC2	58513	EPS15L1			-0.010743	0.923411	0.990725	5
SL005168	Growth hormone receptor	P10912	2690	GHR			-0.0102931	0.924034	0.990725	1
SL003994	BMP-1	P13497	649	BMP1			0.00860554	0.925458	0.991311	3
SL011631	CA	Q13765	4666	CA			0.00809673	0.926686	0.991593	3
SL006698	transcription factor MLR1 isoform CRA_b	Q8N3X6	254251	LCORL			0.0161665	0.930336	0.991593	5
SL006629	SIRT2	Q8IXJ6	22933	SIRT2			-0.00872341	0.93062	0.991593	1
SL006917	LYN	P07948	4067	LYN			-0.00920735	0.932747	0.991593	2
SL004851	ALK-1	P37023	94	ACVRL1			0.0112916	0.932992	0.991593	3
SL014069	PCSK7	Q16549	9159	PCSK7			-0.00761483	0.934249	0.991593	2
SL004750	DEAD-box protein 19B	Q9UMR2	11269	DDX19B			-0.0121462	0.934569	0.991593	7
SL010449	Carbonic Anhydrase X	Q9NS85	56934	CA10			-0.0102835	0.935631	0.991593	3
SL004856	Desmoglein-1	Q02413	1828	DSG1			0.00986893	0.935981	0.991593	6
SL006921	PDK1	Q15118	5163	PDK1			0.0110214	0.936285	0.991593	4
SL011772	PESC	O00541	23481	PES1			0.00746868	0.936854	0.991593	2
SL000345	Cathepsin G	P08311	1511	CTSG			-0.0108548	0.937009	0.991593	5
SL009054	NRX1B	P58400	9378	NRXN1			-0.0101811	0.937139	0.991593	2
SL006912	FGR	P09769	2268	FGR			0.0114951	0.938812	0.991671	7
SL007729	ARTS1	Q9NZ08	51752	ERAP1			0.00828035	0.940659	0.991671	3
SL004081	Bone proteoglycan II	P07585	1634	DCN			0.00704007	0.94283	0.991671	6
SL017613	FCG2A/B	P12318 P31994	None	FCGR2A FCGR2B			-0.00583689	0.943162	0.991671	0
SL007237	MP2K4	P45985	6416	MAP2K4			0.00636542	0.94374	0.991671	5
SL004367	DKK1	O94907	22943	DKK1			-0.0077707	0.944606	0.991671	5
SL004759	eIF-5	P55010	1983	EIF5			0.00802378	0.945634	0.991671	1
SL010374	METAP1	P53582	23173	METAP1			0.0066152	0.946148	0.991671	1
SL006544	BGH3	Q15582	7045	TGFBI			-0.00565978	0.947255	0.991671	3
SL006522	LG3BP	Q08380	3959	LGALS3BP			-0.00592907	0.948424	0.991671	5
SL004921	NDP kise B	P22392	4831	NME2			0.00689322	0.948617	0.991671	5
SL004353	IL-17D	Q8TAD2	53342	IL17D			-0.00788682	0.948822	0.991671	7
SL003679	IGF-II receptor	P11717	3482	IGF2R			0.00589976	0.949091	0.991671	2
SL000539	PHI	P06744	2821	GPI			-0.00568913	0.94951	0.991671	4
SL000338	Calpastatin	P20810	831	CAST			0.00536945	0.951559	0.992893	4
SL000519	MIP-1a	P10147	6348	CCL3		2	-0.00803993	0.953325	0.993186	4
SL000836	Hemoglobin	P69905 P68871	3039 3043	HBA1 HBB		2	-0.00681666	0.953599	0.993186	2
SL005206	NKp44	O95944	9436	NCR2			0.00826445	0.95672	0.993542	3
SL004340	FGF-6	P10767	2251	FGF6			-0.00575952	0.957551	0.993542	4
SL005195	LAG-3	P18627	3902	LAG3			0.00434246	0.957643	0.993542	2
SL004208	annexin I	P04083	301	ANXA1		1	0.00981206	0.958777	0.993542	6
SL010522	CDK8/cyclin C	P49336 P24863	1024 892	CDK8 CCNC			-0.00492299	0.959039	0.993542	4
SL004159	TRAIL R4	Q9UBN6	8793	TNFRSF10D		1	-0.00496645	0.959258	0.993542	4
SL011071	PDGF-CC	Q9NRA1	56034	PDGFC			0.00604859	0.960584	0.993542	4
SL004016	CXCL16 soluble	Q9H2A7	58191	CXCL16			0.00313192	0.960981	0.993542	1
SL000498	Leptin	P41159	3952	LEP		1	-0.00476651	0.962312	0.993988	2
SL005846	Moesin	P26038	4478	MSN			-0.0084886	0.963174	0.993988	3
SL003542	NG36	Q96KQ7	10919	EHMT2			-0.00432644	0.964631	0.99447	5
SL002792	BARK1	P25098	156	ADRBK1			0.00407478	0.965402	0.99447	1
SL010512	PIK3CA/PIK3R1	P42336 P27986	5290 5295	PIK3CA PIK3R1			-0.00512373	0.968882	0.996533	5
SL001868	CASA	P47710	1446	CSN1S1			-0.00580091	0.969984	0.996533	6
SL004133	BMP RII	Q13873	659	BMPR2			-0.0111054	0.970053	0.996533	6
SL000305	b-NGF	P01138	4803	NGF			-0.00373682	0.974074	0.999372	4
SL004327	BAFF	Q9Y275	10673	TNFSF13B			0.00236808	0.977015	0.999372	3
SL002662	Coagulation Factor XI	P03951	2160	F11			-0.00220174	0.978104	0.999372	2
SL003196	TARC	Q92583	6361	CCL17			0.00256705	0.978915	0.999372	0
SL010490	CAMK1D	Q8IU85	57118	CAMK1D			-0.00268637	0.97906	0.999372	6
SL010372	Enterokise	P98073	5651	PRSS7			-0.00420924	0.979643	0.999372	3
SL005087	IGFBP-7	Q16270	3490	IGFBP7			-0.00238199	0.979685	0.999372	1
SL000347	CBG	P08185	866	SERPI6		1	-0.00294526	0.980027	0.999372	5
SL010515	RPS6KA3	P51812	6197	RPS6KA3			-0.00195934	0.982926	0.999372	3
SL008416	MRC2	Q9UBG0	9902	MRC2			0.00169662	0.984934	0.999372	6
SL004015	TAFI	Q96IY4	1361	CPB2			0.00166221	0.985047	0.999372	2
SL009045	ENPP7	Q6UWV6	339221	ENPP7			0.00151202	0.985203	0.999372	1
SL006397	NRP1	O14786	8829	NRP1			-0.00146738	0.985436	0.999372	2
SL010616	SHP-2	Q06124	5781	PTPN11			-0.00193543	0.985522	0.999372	3
SL003167	BLC	O43927	10563	CXCL13		1	0.00154895	0.9872	0.999372	3
SL003761	pTEN	P60484	5728	PTEN			-0.00203084	0.987537	0.999372	4
SL004636	Flt-3	P36888	2322	FLT3			-0.0012654	0.988944	0.999372	4
SL005575	Fucosyltransferase 3	P21217	2525	FUT3			0.0012162	0.989547	0.999372	2
SL000588	TMA	P07202	7173	TPO			-0.00146155	0.991071	0.999372	3
SL005588	FER	P16591	2241	FER			0.0012156	0.991685	0.999372	2
SL005178	IL-1F7	Q9NZH6	27178	IL1F7			-0.00127201	0.992175	0.999372	6
SL007651	FGF23	Q9GZV9	8074	FGF23			-0.0010488	0.992291	0.999372	8
SL004940	PTP-1C	P29350	5777	PTPN6			-0.000676968	0.993408	0.999605	1
SL004644	EDA	Q92838	1896	EDA			0.000595865	0.996009	0.999819	8
SL010368	IDUA	P35475	3425	IDUA			0.000353713	0.996209	0.999819	5
SL008122	DUS3	P51452	1845	DUSP3			0.000394518	0.996496	0.999819	1
SL000057	Thymidine kise	P04183	7083	TK1			-0.000427083	0.997162	0.999819	6
SL004673	Cathepsin S	P25774	1520	CTSS			-0.000153392	0.998734	0.99992	4
SL014292	SIG14	Q08ET2	100049587	SIGLEC14			6.45004e-05	0.999709	0.99992	4
SL009324	FSTL3	O95633	10272	FSTL3			8.60724e-06	0.99992	0.99992	1

## Sheet: S4 - TwinsUK MMSE > 28
SOMAmer ID	Analyte name (as provided by SomaLogic)	UniProt ID	Entrez Gene ID	Entrez Gene Symbol	Calibration Scale Factors in the tail of the distribution	Number of independent research cohorts in which the blood level of this protein has associated with an AD-related phenotype (Chiam et al)	Beta	P-value	Q-value	Number of excluded protein outlliers
SL000139	EPI	O14944	2069	EREG			1.07447	0.000917958	0.581908	7
SL006523	MFGM	Q08431	4240	MFGE8			0.658732	0.00191488	0.581908	5
SL000017	vWF	P04275	7450	VWF		2	0.50754	0.00215641	0.581908	0
SL013989	RSPO2	Q6UXX9	340419	RSPO2			-1.15534	0.00265114	0.581908	5
SL000360	Coagulation Factor X	P00742	2159	F10			-0.577021	0.00299919	0.581908	2
SL005190	ILT-2	Q8NHL6	10859	LILRB1			-0.649271	0.00338657	0.581908	5
SL004697	HPV E7 Type 16	P03129	1489079	Human-virus			-0.67056	0.00422279	0.581908	5
SL003324	Coagulation Factor Xa	P00742	2159	F10			-0.512928	0.00429703	0.581908	1
SL004337	FGF-19	O95750	9965	FGF19			0.599344	0.0053216	0.581908	3
SL004814	Coactosin-like protein	Q14019	23406	COTL1			0.690102	0.00564952	0.581908	5
SL000133	MIP-3a	P78556	6364	CCL20			-0.662647	0.0056696	0.581908	6
SL008909	LGMN	Q99538	5641	LGMN			-0.472725	0.00802393	0.706291	6
SL003104	Eotaxin-2	O00175	6369	CCL24			-0.642719	0.00850176	0.706291	5
SL008822	EMR2	Q9UHX3	30817	EMR2			-0.667622	0.00875826	0.706291	4
SL000009	ERBB2	P04626	2064	ERBB2			-0.715201	0.0100757	0.727874	7
SL001717	IL-10	P22301	3586	IL10		3	-0.929234	0.0103153	0.727874	6
SL009768	CBX5	P45973	23468	CBX5			-0.919708	0.0121211	0.804982	2
SL011404	PDE4D	Q08499	5144	PDE4D			-0.761351	0.0131786	0.814693	3
SL004271	GFAP	P14136	2670	GFAP			0.801792	0.0141205	0.814693	6
SL011406	PDE7A	Q13946	5150	PDE7A			-0.602715	0.0144321	0.814693	5
SL006911	CHK1	O14757	1111	CHEK1			-0.580772	0.0153595	0.825754	4
SL006374	BMX	P51813	660	BMX			-0.6863	0.0166898	0.843644	4
SL000424	Fibrinogen	P02671 P02675 P02679	2243 2244 2266	FGA FGB FGG		3	0.416653	0.0195101	0.843644	3
SL004458	Elafin	P19957	5266	PI3			-0.411352	0.0209643	0.843644	2
SL006197	DJ homolog	Q96DA6	131118	DJC19			-0.879805	0.0223946	0.843644	1
SL002525	C2	P06681	717	C2		1	-0.482445	0.0231244	0.843644	4
SL004860	HTRA2	O43464	27429	HTRA2			0.561363	0.023421	0.843644	5
SL000426	Fibronectin	P02751	2335	FN1		1	0.499543	0.0237049	0.843644	3
SL010349	FN1.3	P02751	2335	FN1			0.512252	0.0242096	0.843644	2
SL003326	I-TAC	O14625	6373	CXCL11			-0.458099	0.0254914	0.843644	5
SL008835	ASGR1	P07306	432	ASGR1			-0.85089	0.0255914	0.843644	3
SL001997	IL-1 sRI	P14778	3554	IL1R1			0.435276	0.0262912	0.843644	2
SL003186	Lymphotactin	P47992	6375	XCL1			-0.535491	0.0272564	0.843644	2
SL011508	PACAP-27	P18509	116	ADCYAP1			-0.412504	0.0293141	0.843644	5
SL014009	HDGR2	Q7Z4V5	84717	HDGFRP2			-0.634564	0.0317136	0.843644	2
SL004716	JNK2	P45984	5601	MAPK9			0.547627	0.0320421	0.843644	2
SL009790	RUXF	P62306	6636	SNRPF			0.489053	0.0324429	0.843644	7
SL000396	Cytochrome c	P99999	54205	CYCS			0.694459	0.033666	0.843644	5
SL000337	Calpain I	P07384 P04632	823 826	CAPN1 CAPNS1			-0.346863	0.0336786	0.843644	4
SL004350	IL-17B	Q9UHF5	27190	IL17B			-0.580048	0.0354771	0.843644	4
SL000280	GOT1	P17174	2805	GOT1			0.484935	0.0361101	0.843644	3
SL003302	MPIF-1	P55773	6368	CCL23			-0.366433	0.0361365	0.843644	5
SL006924	ART	O00253	181	AGRP			0.507479	0.0373722	0.843644	4
SL004670	Artemin	Q5T4W7	9048	ARTN			-0.524292	0.0386169	0.843644	6
SL010348	FN1.4	P02751	2335	FN1			0.457751	0.0396697	0.843644	2
SL004714	LIF sR	P42702	3977	LIFR			0.592576	0.0406436	0.843644	6
SL010376	MMEL2	Q495T6	79258	MMEL1			-0.614471	0.0417276	0.843644	6
SL017189	Kininogen HMW	P01042	3827	KNG1			-0.401008	0.0418023	0.843644	1
SL005629	GK	Q9UJ70	55577	GK			-0.351757	0.0421577	0.843644	2
SL004588	IL-1 R AcP	Q9NPH3	3556	IL1RAP			0.427754	0.0424821	0.843644	3
SL014008	FUT5	Q11128	2527	FUT5			-0.424489	0.0437002	0.843644	3
SL004067	GX	O15496	8399	PLA2G10			-0.609729	0.0447828	0.843644	4
SL010458	Endocan	Q9NQ30	11082	ESM1			-0.462655	0.0461648	0.843644	4
SL016551	CK2-A2:B	P19784 P67870	1459 1460	CSNK2A2 CSNK2B			0.5008	0.0467648	0.843644	4
SL010392	GASP-2	Q96D09	114928	GPRASP2			-0.432304	0.0473229	0.843644	3
SL005233	XEDAR	Q9HAV5	60401	EDA2R			0.634423	0.0479132	0.843644	2
SL006550	ECM1	Q16610	1893	ECM1			0.383172	0.0480283	0.843644	2
SL003179	Integrin a1b1	P56199 P05556	3672 3688	ITGA1 ITGB1			-0.53475	0.0482397	0.843644	9
SL006830	complement factor H-related 5	Q9BXR6	81494	CFHR5			-0.476821	0.0490096	0.843644	5
SL011100	CD226	Q15762	10666	CD226			0.617892	0.0505226	0.843644	5
SL004687	TSLP	Q969D9	85480	TSLP			-0.629926	0.0516756	0.843644	2
SL005165	Galectin-4	P56470	3960	LGALS4			-0.586548	0.0520576	0.843644	2
SL003653	phosphoglycerate kise 1	P00558	5230	PGK1			0.466888	0.0528709	0.843644	4
SL007049	CYTF	O76096	8530	CST7			0.505335	0.0528772	0.843644	6
SL000406	Eotaxin	P51671	6356	CCL11			0.425488	0.0534202	0.843644	5
SL010456	CYTN	P01037	1469	CST1			-0.365837	0.0549663	0.843644	4
SL000249	a1-Antitrypsin	P01009	5265	SERPI1		5	-0.433288	0.0558141	0.843644	3
SL010379	Semaphorin 3A	Q14563	10371	SEMA3A			-0.398948	0.0558967	0.843644	3
SL009431	HINT1	P49773	3094	HINT1		1	-0.471619	0.0572099	0.843644	10
SL004331	CNTF	P26441	1270	CNTF			-0.618488	0.0576463	0.843644	5
SL001815	Mn SOD	P04179	6648	SOD2			0.398247	0.0578525	0.843644	2
SL008639	IDS	P22304	3423	IDS			0.403174	0.0583923	0.843644	3
SL000445	HIV-2 Rev	P18093	1724716	Human-virus			-0.557922	0.0586103	0.843644	4
SL006406	PLXC1	O60486	10154	PLXNC1			-0.385066	0.0589071	0.843644	5
SL000346	Cathepsin H	P09668	1512	CTSH			-0.447948	0.0607335	0.843644	6
SL005263	RAP	P30533	4043	LRPAP1			-0.569697	0.0609	0.843644	10
SL004914	PPase	Q15181	5464	PPA1			0.457805	0.0624637	0.843644	6
SL008331	PA2G4	Q9UQ80	5036	PA2G4			-0.344416	0.0647583	0.843644	4
SL009213	Cathepsin A	P10619	5476	CTSA			-0.33635	0.0656952	0.843644	5
SL005181	IL-20 Ra	Q9UHF4	53832	IL20RA			0.843624	0.0659177	0.843644	6
SL002922	sICAM-1	P05362	3383	ICAM1		1	-0.394676	0.0682376	0.843644	1
SL000049	Protein S	P07225	5627	PROS1		1	-0.37024	0.070158	0.843644	3
SL004349	IFN-lambda 2	Q8IZJ0	282616	IL28A			-0.478415	0.0714536	0.843644	7
SL001796	Myeloperoxidase	P05164	4353	MPO		1	-0.334218	0.0714849	0.843644	3
SL000319	C5	P01031	727	C5		1	-0.372341	0.072919	0.843644	2
SL000674	FST	P19883	10468	FST			-0.330731	0.0734225	0.843644	3
SL005225	TrkA	P04629	4914	NTRK1			-0.371664	0.0736341	0.843644	7
SL002756	hnRNP K	P61978	3190	HNRNPK			0.611523	0.0739627	0.843644	6
SL011535	RBM39	Q14498	9584	RBM39			0.52467	0.0745591	0.843644	7
SL005219	Siglec-9	Q9Y336	27180	SIGLEC9			0.30849	0.074698	0.843644	0
SL000521	MMP-1	P03956	4312	MMP1		1	-0.365098	0.0750972	0.843644	4
SL008865	PSA2	P25787	5683	PSMA2			-0.407936	0.0752903	0.843644	5
SL011499	PH	P01298	5539	PPY		5	0.395626	0.0761054	0.843644	2
SL003849	FGF9	P31371	2254	FGF9			-0.524292	0.0763551	0.843644	4
SL006805	MRCKB	Q9Y5S2	9578	CDC42BPB			-0.379395	0.0763578	0.843644	5
SL012698	KI2L4	Q99706	3805	KIR2DL4			-0.383387	0.0765981	0.843644	4
SL011202	SA	P54920	8775	PA			-0.316963	0.0767005	0.843644	4
SL015728	GCKR	Q14397	2646	GCKR			-0.490788	0.0789479	0.843644	7
SL004511	BPI	P17213	671	BPI			0.402598	0.0803708	0.843644	3
SL005392	Arylsulfatase A	P15289	410	ARSA			-0.469626	0.080863	0.843644	4
SL010509	PAK6	Q9NQU5	56924	PAK6			-0.292399	0.0811497	0.843644	4
SL005208	Nogo Receptor	Q9BZR6	65078	RTN4R			-0.327552	0.0824392	0.843644	3
SL001890	GA733-1 protein	P09758	4070	TACSTD2			-0.397728	0.0829313	0.843644	6
SL010529	UFC1	Q9Y3C8	51506	UFC1			0.346838	0.0833676	0.843644	2
SL004253	17-beta-HSD 1	P14061	3292	HSD17B1			-0.432918	0.0835948	0.843644	5
SL008421	ATS1	Q9UHI8	9510	ADAMTS1			-0.449844	0.0841235	0.843644	7
SL007295	CAD15	P55291	1013	CDH15			-0.335107	0.0845478	0.843644	3
SL005793	Cyclophilin F	P30405	10105	PPIF			0.32328	0.086545	0.843644	4
SL004145	HVEM	Q92956	8764	TNFRSF14			-0.557902	0.0881184	0.843644	3
SL001737	STRATIFIN	P31947	2810	SFN			-0.343217	0.0889833	0.843644	4
SL003862	CD40 ligand soluble	P29965	959	CD40LG			-0.403769	0.0891763	0.843644	5
SL017610	Gro-b/g	P19876 P19875	None	CXCL3 CXCL2			-0.347155	0.0893396	0.843644	4
SL004649	OX40 Ligand	P23510	7292	TNFSF4			-0.503404	0.089621	0.843644	10
SL008623	CNTN2	Q02246	6900	CNTN2			0.307337	0.0899374	0.843644	1
SL004063	FGFR-3	P22607	2261	FGFR3			-0.42265	0.0907659	0.843644	3
SL009629	MBD4	O95243	8930	MBD4			-0.47468	0.0907941	0.843644	10
SL014208	CRTAM	O95727	56253	CRTAM			-0.470485	0.0915597	0.843644	4
SL003301	Ck-b-8-1	P55773	6368	CCL23			-0.40452	0.0922139	0.843644	6
SL003803	ERBB4	Q15303	2066	ERBB4			-0.464019	0.0925044	0.843644	4
SL004812	Triosephosphate isomerase	P60174	7167	TPI1			-0.302132	0.0928879	0.843644	5
SL010391	WFKN2	Q8TEU8	124857	WFIKKN2			0.317537	0.0931263	0.843644	2
SL006675	CKAP2	Q8WWK9	26586	CKAP2			0.373121	0.0935543	0.843644	5
SL007471	COLEC12	Q5KU26	81035	COLEC12			-0.448234	0.0935673	0.843644	4
SL006803	ANGL3	Q9Y5C1	27329	ANGPTL3			-0.524429	0.0954317	0.843644	2
SL000450	HSP 60	P10809	3329	HSPD1			0.32111	0.0962141	0.843644	2
SL004837	Activin AB	P08476 P09529	3624 3625	INHBA INHBB			-0.42206	0.0963964	0.843644	3
SL003080	MIF	P14174	4282	MIF			-0.341539	0.0977253	0.843644	4
SL014029	SPHK2	Q9NRA0	56848	SPHK2			-0.318197	0.0980615	0.843644	3
SL000592	TIMP-2	P16035	7077	TIMP2			0.326737	0.0985476	0.843644	5
SL005679	TCTP	P13693	7178	TPT1			-0.284913	0.101093	0.843644	5
SL008590	Olfactomedin-4	Q6UX06	10562	OLFM4			-0.376869	0.102307	0.843644	7
SL004304	STX1a	Q16623	6804	STX1A			-0.492395	0.104008	0.843644	1
SL004858	GFRa-1	P56159	2674	GFRA1	Yes		-0.361527	0.104947	0.843644	3
SL005493	paraoxose 1	P27169	5444	PON1		1	-0.532939	0.105725	0.843644	8
SL016557	HMGR	P04035	3156	HMGCR			0.596162	0.106084	0.843644	8
SL000441	HGF	P14210	3082	HGF			0.493666	0.107522	0.843644	4
SL003305	IL-2 sRa	P01589	3559	IL2RA			-0.533376	0.107611	0.843644	5
SL009792	PUR8	P30566	158	ADSL	Yes		0.331758	0.108309	0.843644	1
SL013240	CRK	P46108	1398	CRK			0.338907	0.10882	0.843644	4
SL007674	LY9	Q9HBG7	4063	LY9			0.326544	0.108969	0.843644	2
SL004306	UBC9	P63279	7329	UBE2I			-0.291381	0.110659	0.843644	2
SL000558	Prothrombin	P00734	2147	F2			0.296707	0.112181	0.843644	4
SL003169	E-78	P42830	6374	CXCL5			-0.380389	0.112709	0.843644	6
SL000461	IgE	P01854	3497 50802 3535	IGHE IGK@ IGL@		1	0.326828	0.113076	0.843644	6
SL000478	IL-2	P60568	3558	IL2			0.387963	0.113324	0.843644	2
SL003310	VEGF121	P15692	7422	VEGFA			-0.363465	0.113381	0.843644	4
SL012469	GPC5	P78333	2262	GPC5			0.320399	0.113579	0.843644	2
SL011510	Somatostatin-28	P61278	6750	SST			-0.394171	0.114078	0.843644	4
SL005491	OBCAM	Q14982	4978	OPCML			-0.327581	0.114226	0.843644	4
SL007804	BGN	P21810	633	BGN			0.282687	0.114881	0.843644	1
SL000004	bFGF	P09038	2247	FGF2			-0.343324	0.11509	0.843644	8
SL004362	SCGF-beta	Q9Y240	6320	CLEC11A			0.287455	0.115092	0.843644	2
SL000311	C1s	P09871	716	C1S		2	-0.250166	0.11651	0.843644	3
SL014269	KI3L2	P43630	3812	KIR3DL2			-0.418825	0.117768	0.843644	4
SL000437	Haptoglobin Mixed Type	P00738	3240	HP		2	0.393617	0.118291	0.843644	3
SL005488	SPARCL1	Q14515	8404	SPARCL1			0.320928	0.118338	0.843644	3
SL002640	PlGF	P49763	5228	PGF			-0.4846	0.118733	0.843644	6
SL004364	TACI	O14836	23495	TNFRSF13B			-0.348926	0.123181	0.843644	7
SL000342	Catalase	P04040	847	CAT			-0.309904	0.123739	0.843644	0
SL005229	ULBP-3	Q9BZM4	79465	ULBP3			-0.302407	0.124808	0.843644	2
SL004064	GIB	P04054	5319	PLA2G1B			0.363594	0.12522	0.843644	3
SL004591	G-CSF-R	Q99062	1441	CSF3R			-0.363413	0.125785	0.843644	8
SL004209	annexin II	P07355	302	ANXA2			0.35232	0.128204	0.843644	2
SL003322	VEGF sR3	P35916	2324	FLT4			-0.318323	0.128884	0.843644	4
SL008380	CATZ	Q9UBR2	1522	CTSZ			-0.309692	0.129101	0.843644	3
SL004515	PGRP-S	O75594	8993	PGLYRP1			0.324712	0.129943	0.843644	4
SL003309	LBP	P18428	3929	LBP			0.352956	0.130077	0.843644	6
SL010928	IMDH2	P12268	3615	IMPDH2			-0.313099	0.130601	0.843644	3
SL003178	sICAM-3	P32942	3385	ICAM3			-0.422262	0.13067	0.843644	4
SL005196	LSAMP	Q13449	4045	LSAMP			-0.266182	0.130684	0.843644	1
SL011768	NUDC3	Q8IVD9	23386	NUDCD3			0.365255	0.132586	0.843644	6
SL005170	ICOS	Q9Y6W8	29851	ICOS			-0.532587	0.133984	0.843644	5
SL004151	IL-15 Ra	Q13261	3601	IL15RA			-0.42066	0.134285	0.843644	4
SL000277	Apo E2	P02649	348	APOE			0.317217	0.134306	0.843644	7
SL016567	TAK1-TAB1	O43318 Q15750	6885 10454	MAP3K7 TAB1			-0.301958	0.134565	0.843644	5
SL004482	Endoglin	P17813	2022	ENG			0.33457	0.136318	0.843644	4
SL003192	Properdin	P27918	5199	CFP			0.308947	0.136592	0.843644	5
SL004348	IFN-lambda 1	Q8IU54	282618	IL29			-0.301816	0.136979	0.843644	2
SL006916	LCK	P06239	3932	LCK			-0.408846	0.137657	0.843644	5
SL004820	Phosphoglycerate mutase 1	P18669	5223	PGAM1	Yes		-0.263095	0.137845	0.843644	2
SL000321	C5b 6 Complex	P01031 P13671	727 729	C5 C6			-0.304287	0.13795	0.843644	3
SL005184	IL-23	P29460 Q9NPF7	3593 51561	IL12B IL23A			-0.414548	0.138011	0.843644	4
SL004720	Calcineurin B a	P63098	5534	PPP3R1			-0.2901	0.139327	0.843644	3
SL010610	CLC4K	Q9UJ71	50489	CD207			-0.353471	0.140079	0.843644	5
SL005361	Apo D	P05090	347	APOD			-0.267276	0.141006	0.843644	3
SL005187	IL-3 Ra	P26951	3563	IL3RA			-0.362224	0.142503	0.843644	0
SL000638	Cadherin-2	P19022	1000	CDH2			-0.445113	0.142535	0.843644	7
SL005221	SREC-I	Q14162	8578	SCARF1			-0.327643	0.142656	0.843644	6
SL000633	Fas ligand soluble	P48023	356	FASLG		1	0.800933	0.143066	0.843644	5
SL007327	OLR1	P78380	4973	OLR1			0.298777	0.143087	0.843644	6
SL003753	DLC8	P63167	8655	DYNLL1			-0.380926	0.144509	0.843644	9
SL005169	sICAM-5	Q9UMF0	7087	ICAM5			0.279564	0.144509	0.843644	3
SL000597	TNF-b	P01374	4049	LTA		1	-0.357369	0.145722	0.843644	6
SL004136	Dtk	Q06418	7301	TYRO3			0.370322	0.146855	0.843644	3
SL001774	FABP	P05413	2170	FABP3			0.410659	0.146927	0.843644	5
SL000601	Transferrin	P02787	7018	TF		2	0.267944	0.148547	0.843644	4
SL008143	UBE2N	P61088	7334	UBE2N			-0.286256	0.150067	0.843644	4
SL000474	IL-16	Q14005	3603	IL16			-0.277174	0.151524	0.843644	3
SL008193	NID2	Q14112	22795	NID2			-0.281756	0.15174	0.843644	5
SL004356	LAG-1	Q8NHW4	388372	CCL4L1			-0.472998	0.153225	0.843644	5
SL001938	Activin A	P08476	3624	INHBA			0.369781	0.153339	0.843644	3
SL010495	CDK2/cyclin A	P24941 P20248	1017 890	CDK2 CC2			-0.309354	0.156342	0.843644	5
SL003520	calreticulin	P27797	811	CALR			-0.325465	0.157352	0.843644	4
SL000584	TGF-b1	P01137	7040	TGFB1			-0.394754	0.157754	0.843644	5
SL001713	IL-17	Q16552	3605	IL17A		2	-0.502202	0.158286	0.843644	7
SL004330	CD22	P20273	933	CD22			-0.317866	0.158468	0.843644	3
SL004580	Macrophage scavenger receptor	P21757	4481	MSR1			-0.444366	0.161632	0.843644	4
SL004078	BMP-7	P18075	655	BMP7			0.293812	0.162954	0.843644	1
SL004516	MBL	P11226	4153	MBL2			-0.307559	0.163118	0.843644	5
SL016928	SLAF7	Q9NQ25	57823	SLAMF7			0.363775	0.16339	0.843644	9
SL014308	FGF-8A	P55075	2253	FGF8			-0.379745	0.164714	0.843644	7
SL002706	CD23	P06734	2208	FCER2			-0.295934	0.165427	0.843644	5
SL004352	IL-17F	Q96PD4	112744	IL17F			-0.382635	0.165881	0.843644	4
SL003193	6Ckine	O00585	6366	CCL21			-0.276262	0.165987	0.843644	3
SL007756	GDF2	Q9UK05	2658	GDF2			0.272689	0.166172	0.843644	0
SL008157	UB2L3	P68036	7332	UBE2L3			-0.254657	0.166225	0.843644	3
SL006268	NSF1C	Q9UNZ2	55968	NSFL1C			0.266053	0.166755	0.843644	0
SL005797	PIGR	P01833	5284	PIGR			0.262073	0.167247	0.843644	5
SL005202	MSP	P26927	4485	MST1			-0.292195	0.167421	0.843644	4
SL000124	MMP-2	P08253	4313	MMP2		1	0.274921	0.168013	0.843644	0
SL004492	TLR2	O60603	7097	TLR2			0.375417	0.169104	0.843644	2
SL000283	b2-Microglobulin	P61769	567	B2M		2	-0.292486	0.169888	0.843644	6
SL000055	Cadherin E	P12830	999	CDH1			0.299458	0.170142	0.843644	4
SL005217	Siglec-6	O43699	946	SIGLEC6			-0.357265	0.170551	0.843644	4
SL000248	a1-Antichymotrypsin	P01011	12	SERPI3		2	0.248613	0.170657	0.843644	4
SL007806	IL22RA1	Q8N6P7	58985	IL22RA1			-0.460494	0.172656	0.843644	6
SL004579	Macrophage mannose receptor	P22897	4360	MRC1			-0.211062	0.17277	0.843644	1
SL000572	SAA	P0DJI8	6288	SAA1			-0.231707	0.173142	0.843644	0
SL007869	PPIB	P23284	5479	PPIB			-0.354463	0.174493	0.843644	9
SL003800	Kallikrein 4	Q9Y5K2	9622	KLK4			-0.343728	0.175566	0.843644	8
SL004260	resistin	Q9HD89	56729	RETN		2	0.299517	0.1765	0.843644	3
SL003328	Factor I	P05156	3426	CFI		1	-0.304388	0.17657	0.843644	5
SL016553	PDE3A	Q14432	5139	PDE3A			-0.29333	0.177917	0.843644	3
SL000164	Myoglobin	P02144	4151	MB			0.258329	0.178732	0.843644	1
SL005214	Semaphorin-6A	Q9H2E6	57556	SEMA6A			0.296686	0.178856	0.843644	3
SL002519	ERBB3	P21860	2065	ERBB3			-0.276471	0.180513	0.843644	5
SL012707	PCSK9	Q8NBP7	255738	PCSK9			-0.235483	0.180616	0.843644	2
SL000527	MMP-9	P14780	4318	MMP9		2	0.239469	0.181235	0.843644	2
SL006970	DLL1	O00548	28514	DLL1			-0.254172	0.183016	0.843644	3
SL005172	IGFBP-6	P24592	3489	IGFBP6		1	-0.27552	0.183352	0.843644	2
SL000142	TS	P04818	7298	TYMS			0.478628	0.183638	0.843644	5
SL000582	Survivin	O15392	332	BIRC5			-0.377116	0.184103	0.843644	3
SL000458	IFN-g R1	P15260	3459	IFNGR1			-0.340419	0.18457	0.843644	4
SL014129	H6ST1	O60243	9394	HS6ST1			-0.348926	0.18515	0.843644	5
SL010250	Stress-induced-phosphoprotein 1	P31948	10963	STIP1			-0.257962	0.186232	0.843644	4
SL014294	EPHAA	Q5JZY3	284656	EPHA10			-0.402762	0.18742	0.843644	2
SL003166	ALCAM	Q13740	214	ALCAM			-0.245381	0.188263	0.843644	4
SL000344	Cathepsin D	P07339	1509	CTSD			0.367292	0.188427	0.843644	3
SL002036	FGFR4	P22455	2264	FGFR4			-0.346568	0.189494	0.843644	4
SL004853	B7-H2	O75144	23308	ICOSLG			-0.281777	0.190456	0.843644	3
SL003680	sRAGE	Q15109	177	AGER			0.228603	0.191236	0.843644	4
SL010528	UFM1	P61960	51569	UFM1			0.25942	0.192054	0.843644	2
SL000617	ALT	P24298	2875	GPT			-0.351205	0.192385	0.843644	5
SL007228	KPCI	P41743	5584	PRKCI			-0.29181	0.192657	0.843644	3
SL000587	Thyroglobulin	P01266	7038	TG			-0.300374	0.193896	0.843644	3
SL000586	Thrombin	P00734	2147	F2			0.271083	0.193956	0.843644	0
SL005215	Siglec-3	P20138	945	CD33			-0.266989	0.194531	0.843644	3
SL010465	MATN2	O00339	4147	MATN2			0.282801	0.195483	0.843644	3
SL003440	PAFAH	Q13093	7941	PLA2G7			0.249518	0.195618	0.843644	2
SL006542	FCN2	Q15485	2220	FCN2			-0.267664	0.196867	0.843644	3
SL005220	Sonic Hedgehog	Q15465	6469	SHH			0.239516	0.19731	0.843644	5
SL000506	Luteinizing hormone	P01215 P01229	1081 3972	CGA LHB			0.28218	0.199011	0.843644	6
SL016563	GHC2	Q9H1K4	83733	SLC25A18			-0.325716	0.200898	0.843644	6
SL005183	IL-22BP	Q969J5	116379	IL22RA2			0.268561	0.201149	0.843644	5
SL000523	MMP-13	P45452	4322	MMP13			0.366828	0.201557	0.843644	9
SL011498	PACAP-38	P18509	116	ADCYAP1			-0.295532	0.202576	0.843644	8
SL004726	CD97	P48960	976	CD97			0.328389	0.202968	0.843644	2
SL008504	GNS	P15586	2799	GNS			0.3836	0.204115	0.843644	5
SL004752	DRR1	O95990	11170	FAM107A			-0.329976	0.205236	0.843644	4
SL011532	ETHE1	O95571	23474	ETHE1			-0.28394	0.205594	0.843644	3
SL000581	SOD	P00441	6647	SOD1		1	-0.333445	0.206101	0.843644	1
SL003919	kallikrein 14	Q9P0G3	43847	KLK14			-0.250061	0.206203	0.843644	5
SL004297	NEUREGULIN-1	Q02297	3084	NRG1			-0.296938	0.20627	0.843644	3
SL007888	Cystatin-S	P01036	1472	CST4			-0.35446	0.206874	0.843644	3
SL004668	Apo E3	P02649	348	APOE			0.288729	0.210283	0.843644	7
SL007680	ROBO2	Q9HCK4	6092	ROBO2			-0.23591	0.210613	0.843644	2
SL002654	Epithelial cell kise	P29317	1969	EPHA2			0.265773	0.211438	0.843644	7
SL004142	Ephrin-B3	Q15768	1949	EFNB3			-0.332881	0.211919	0.843644	5
SL000324	C8	P07357 P07358 P07360	731 732 733	C8A C8B C8G		2	0.261073	0.212504	0.843644	2
SL000320	C5a	P01031	727	C5			-0.237948	0.213105	0.843644	2
SL004725	Hat1	O14929	8520	HAT1			-0.384938	0.213188	0.843644	4
SL010530	OCAD1	Q9NX40	54940	OCIAD1			-0.342609	0.213192	0.843644	6
SL004438	Cystatin M	Q15828	1474	CST6			0.241637	0.214471	0.843644	2
SL004704	COMMD7	Q86VX2	149951	COMMD7			0.26403	0.214706	0.843644	4
SL003915	kallikrein 8	O60259	11202	KLK8			0.264163	0.215457	0.843644	5
SL005153	CNTFR alpha	P26992	1271	CNTFR			0.215891	0.216137	0.843644	2
SL000655	Keratin 18	P05783	3875	KRT18			-0.398772	0.216902	0.843644	7
SL008309	RTN4	Q9NQC3	57142	RTN4			0.236304	0.217556	0.843644	3
SL000247	6-Phosphoglucote dehydrogese	P52209	5226	PGD			-0.230451	0.219057	0.843644	4
SL010450	CD48	P09326	962	CD48			-0.212259	0.220631	0.843644	3
SL002704	PTN	P21246	5764	PTN			-0.285609	0.220778	0.843644	3
SL005789	Stanniocalcin-1	P52823	6781	STC1			-0.252099	0.222051	0.843644	4
SL005164	Galectin-2	P05162	3957	LGALS2			-0.300717	0.222533	0.843644	6
SL004589	Azurocidin	P20160	566	AZU1			-0.245255	0.222668	0.843644	2
SL000573	SAP	P02743	325	APCS		4	-0.217542	0.223642	0.843644	1
SL003770	SARP-2	Q8N474	6422	SFRP1			0.280558	0.223921	0.843644	2
SL004861	IL-18 Rb	O95256	8807	IL18RAP			-0.374677	0.223937	0.843644	1
SL000136	AREG	P15514	374	AREG			-0.214243	0.224093	0.843644	2
SL012754	ASM3A	Q92484	10924	SMPDL3A			-0.258464	0.22484	0.843644	5
SL000130	Cyclin B1	P14635	891	CCNB1			-0.329482	0.225425	0.843644	3
SL000670	GSTA3	Q16772	2940	GSTA3			-0.303995	0.227234	0.843644	6
SL004347	IL-22	Q9GZX6	50616	IL22			-0.248987	0.228748	0.843644	5
SL005630	PSA6	P60900	5687	PSMA6			-0.240472	0.229921	0.843644	1
SL000542	gpIIbIIIa	P08514 P05106	3674 3690	ITGA2B ITGB3			0.227144	0.231728	0.843644	2
SL007100	LKHA4	P09960	4048	LTA4H			0.24085	0.231792	0.843644	2
SL007673	NET4	Q9HB63	59277	NTN4			0.268183	0.232578	0.843644	2
SL005168	Growth hormone receptor	P10912	2690	GHR			-0.225942	0.233307	0.843644	1
SL014088	FCRL3	Q96P31	115352	FCRL3			0.344035	0.233361	0.843644	5
SL000515	MCP-2	P80075	6355	CCL8			-0.274119	0.234721	0.843644	7
SL004757	DRG-1	Q9NP79	51534	VTA1			-0.198349	0.234996	0.843644	4
SL004155	PDGF Rb	P09619	5159	PDGFRB			-0.22445	0.235185	0.843644	3
SL010457	DLL4	Q9NR61	54567	DLL4			-0.363826	0.235232	0.843644	5
SL000553	PKC-B-II	P05771	5579	PRKCB			-0.200594	0.237498	0.843644	5
SL010973	PSA1	P25786	5682	PSMA1			-0.253994	0.237515	0.843644	3
SL005218	Siglec-7	Q9Y286	27036	SIGLEC7			-0.22475	0.24043	0.843644	2
SL011073	XPNPEP1	Q9NQW7	7511	XPNPEP1			0.24788	0.241039	0.843644	3
SL001943	IL-6 sRa	P08887	3570	IL6R			-0.209916	0.242768	0.843644	3
SL004333	FGF-10	O15520	2255	FGF10			-0.384567	0.243564	0.843644	6
SL006918	MK01	P28482	5594	MAPK1		1	-0.2035	0.245903	0.843644	5
SL004365	TWEAK	O43508	8742	TNFSF12			-0.328107	0.246642	0.843644	5
SL002755	PAPP-A	Q13219	5069	PAPPA			0.231687	0.246655	0.843644	5
SL003043	TIMP-3	P35625	7078	TIMP3			-0.225909	0.246875	0.843644	6
SL014028	ENTP5	O75356	957	ENTPD5			-0.259282	0.247111	0.843644	4
SL000590	Thyroxine-Binding Globulin	P05543	6906	SERPI7			0.235292	0.247458	0.843644	3
SL000158	PSMA	Q04609	2346	FOLH1			0.264799	0.248102	0.843644	4
SL003199	sTie-1	P35590	7075	TIE1			-0.236371	0.248933	0.843644	3
SL000003	Angiogenin	P03950	283	ANG			0.258624	0.250321	0.843644	3
SL000591	TIMP-1	P01033	7076	TIMP1		1	-0.229776	0.25096	0.843644	3
SL000462	IGFBP-1	P08833	3484	IGFBP1			0.215868	0.251217	0.843644	3
SL005178	IL-1F7	Q9NZH6	27178	IL1F7			0.267726	0.25474	0.843644	6
SL004669	Apo E4	P02649	348	APOE			0.295336	0.257482	0.843644	8
SL000048	Protein C	P04070	5624	PROC			-0.188873	0.257893	0.843644	1
SL000589	TSH	P01215 P01222	1081 12372	CGA TSHB			0.234775	0.257898	0.843644	5
SL010513	PRKACA	P17612	5566	PRKACA		1	0.209284	0.258139	0.843644	4
SL008102	MDHC	P40925	4190	MDH1			-0.293413	0.258462	0.843644	3
SL006922	RAD51	Q06609	5888	RAD51			0.289493	0.259207	0.843644	6
SL007531	BMPER	Q8N8U9	168667	BMPER			-0.301586	0.259811	0.843644	6
SL003655	Transketolase	P29401	7086	TKT			-0.211133	0.259964	0.843644	5
SL004156	TRAIL R1	O00220	8797	TNFRSF10A			-0.297956	0.260039	0.843644	5
SL009045	ENPP7	Q6UWV6	339221	ENPP7			0.186809	0.260101	0.843644	1
SL004010	SCF sR	P10721	3815	KIT			-0.207202	0.260781	0.843644	2
SL002524	sCD4	P01730	920	CD4			0.370942	0.262308	0.843644	5
SL008177	C1QBP	Q07021	708	C1QBP			0.236684	0.263407	0.843644	5
SL003327	Factor D	P00746	1675	CFD			0.210465	0.269379	0.843644	4
SL004915	NCC27	O00299	1192	CLIC1			-0.187184	0.269776	0.843644	3
SL003674	BCL2-like 1 protein	Q07817	598	BCL2L1			0.253068	0.272038	0.843644	4
SL006777	FETUB	Q9UGM5	26998	FETUB		1	-0.248282	0.272537	0.843644	8
SL004128	Activin RIB	P36896	91	ACVR1B			-0.291949	0.272934	0.843644	6
SL000540	Plasmin	P00747	5340	PLG			-0.28291	0.273496	0.843644	7
SL000131	PC	P12004	5111	PC			-0.340098	0.273658	0.843644	8
SL004133	BMP RII	Q13873	659	BMPR2			0.470335	0.275602	0.843644	6
SL014094	GP114	Q8IZF4	221188	GPR114			-0.47815	0.276706	0.843644	3
SL004152	IL-18 Ra	Q13478	8809	IL18R1			-0.193336	0.277726	0.843644	1
SL010503	MAPK2	P49137	9261	MAPKAPK2			0.195405	0.277767	0.843644	3
SL001905	Mesothelin	Q13421	10232	MSLN			-0.265367	0.277927	0.843644	10
SL000563	RANTES	P13501	6352	CCL5		1	-0.206486	0.278629	0.843644	5
SL014209	KLRF1	Q9NZS2	51348	KLRF1			-0.298331	0.278704	0.843644	4
SL003307	IL-2 sRg	P31785	3561	IL2RG			-0.194144	0.278871	0.843644	2
SL000470	IL-11	P20809	3589	IL11		1	-0.30205	0.279027	0.843644	7
SL011770	LCMT1	Q9UIC8	51451	LCMT1			0.246404	0.280333	0.843644	4
SL014092	CDON	Q4KMG0	50937	CDON			-0.222333	0.280744	0.843644	3
SL004208	annexin I	P04083	301	ANXA1		1	0.437885	0.28123	0.843644	6
SL004329	BMP-14	P43026	8200	GDF5			-0.265216	0.281732	0.843644	2
SL000415	Factor H	P08603	3075	CFH		4	-0.19311	0.281905	0.843644	1
SL000305	b-NGF	P01138	4803	NGF			0.32138	0.282515	0.843644	4
SL003990	FGFR-2	P21802	2263	FGFR2			-0.247608	0.284375	0.843644	8
SL004683	Noggin	Q13253	9241	NOG			-0.390233	0.28575	0.843644	5
SL003761	pTEN	P60484	5728	PTEN			0.332822	0.285819	0.843644	4
SL000272	Antithrombin III	P01008	462	SERPINC1		1	0.233214	0.285867	0.843644	6
SL007324	CSK21	P68400	1457	CSNK2A1			-0.32683	0.28589	0.843644	4
SL005171	IGFBP-4	P22692	3487	IGFBP4			-0.200869	0.286316	0.843644	3
SL004739	ITI heavy chain H4	Q14624	3700	ITIH4		2	-0.224743	0.286938	0.843644	0
SL004125	IR	P06213	3643	INSR			0.209469	0.287097	0.843644	1
SL004301	Ku70	P12956	2547	XRCC6			0.363151	0.287487	0.843644	5
SL004652	WIF-1	Q9Y5W5	11197	WIF1			0.240662	0.287561	0.843644	4
SL010927	IMB1	Q14974	3837	KPNB1			0.244707	0.28845	0.843644	5
SL002086	Ficolin-3	O75636	8547	FCN3			-0.248771	0.289654	0.843644	4
SL008176	PSME1	Q06323	5720	PSME1			-0.258241	0.290443	0.843644	5
SL004120	Discoidin domain receptor 2	Q16832	4921	DDR2			-0.227354	0.291258	0.843644	6
SL014113	NLGNX	Q8N0W4	57502	NLGN4X			-0.244371	0.291352	0.843644	3
SL004457	Protease nexin I	P07093	5270	SERPINE2			-0.297871	0.291767	0.843644	5
SL000420	Ferritin	P02794 P02792	2495 2512	FTH1 FTL			0.201297	0.29208	0.843644	1
SL001795	IL-1b	P01584	3553	IL1B			-0.226348	0.292889	0.843644	7
SL005194	JAM-C	Q9BX67	83700	JAM3			-0.189568	0.293688	0.843644	3
SL006114	ROR1	Q01973	4919	ROR1			-0.334045	0.295069	0.843644	2
SL005730	cGMP-stimulated PDE	O00408	5138	PDE2A			-0.189893	0.295474	0.843644	3
SL003974	Activated Protein C	P04070	5624	PROC			-0.249605	0.295687	0.843644	6
SL001802	IFN-g	P01579	3458	IFNG			-0.186806	0.295954	0.843644	2
SL001995	Angiopoietin-1	Q15389	284	ANGPT1			-0.230598	0.296394	0.843644	6
SL000528	DPH-P450 Oxidoreductase	P16435	5447	POR			0.226522	0.296713	0.843644	7
SL010521	BTK	Q06187	695	BTK			-0.175914	0.296866	0.843644	4
SL000002	VEGF	P15692	7422	VEGFA			-0.218974	0.297229	0.843644	1
SL008936	CHL1	O00533	10752	CHL1			0.196411	0.297835	0.843644	4
SL014096	LRRT1	Q86UE6	347730	LRRTM1			-0.258074	0.299171	0.843644	7
SL001721	PECAM-1	P16284	5175	PECAM1			-0.33421	0.300586	0.843644	7
SL000545	Prekallikrein	P03952	3818	KLKB1			-0.231374	0.302002	0.843644	5
SL005236	NovH	P48745	4856	NOV			0.490358	0.302343	0.843644	5
SL009628	ING1	Q9UK53	3621	ING1			-0.185584	0.303372	0.843644	3
SL004899	HSP70 protein 8	P11142	3312	HSPA8			-0.308631	0.304943	0.843644	5
SL003703	BFL1	Q16548	597	BCL2A1			-0.274129	0.305221	0.843644	3
SL010455	Contactin-5	O94779	53942	CNTN5			0.18241	0.306121	0.843644	2
SL000603	Trypsin	P07477	5644	PRSS1		1	0.217526	0.306152	0.843644	8
SL003726	Chk2	O96017	11200	CHEK2			-0.32648	0.306387	0.843644	7
SL005227	ULBP-1	Q9BZM6	80329	ULBP1			-0.263287	0.306881	0.843644	6
SL004751	HO-2	P30519	3163	HMOX2			-0.280441	0.307134	0.843644	5
SL000510	Lysozyme	P61626	4069	LYZ		1	0.1961	0.307651	0.843644	1
SL002803	PGP9.5	P09936	7345	UCHL1			-0.152141	0.30818	0.843644	3
SL003951	BDNF	P23560	627	BDNF	Yes		-0.226122	0.308459	0.843644	5
SL009216	dopa decarboxylase	P20711	1644	DDC			-0.353032	0.31103	0.843644	7
SL005687	eIF-5A-1	P63241	1984	EIF5A			0.19177	0.31122	0.843644	2
SL010375	ASAH2	Q9NR71	56624	ASAH2			-0.206191	0.311285	0.843644	3
SL004908	Tropomyosin 2	P07951	7169	TPM2			0.27494	0.311387	0.843644	6
SL004009	RAC1	P63000	5879	RAC1			-0.173125	0.311676	0.843644	4
SL006915	IL-27	Q8NEV9 Q14213	246778 10148	IL27 EBI3			-0.334482	0.311816	0.843644	7
SL010463	GPC2	Q8N158	221914	GPC2			-0.254083	0.312026	0.843644	7
SL004938	CaMKK alpha	Q8N5S9	84254	CAMKK1			-0.2158	0.312699	0.843644	3
SL009988	ADAM12	O43184	8038	ADAM12			-0.195272	0.313778	0.843644	6
SL006713	Collectin Kidney 1	Q9BWP8	78989	COLEC11			0.221769	0.314386	0.843644	2
SL004342	FGF-8B	P55075	2253	FGF8			-0.261687	0.315113	0.843644	4
SL003733	SMAC	Q9NR28	56616	DIABLO			0.171912	0.315969	0.843644	1
SL004556	DAF	P08174	1604	CD55			0.203676	0.317857	0.843644	6
SL014268	OX2G	P41217	4345	CD200			0.234156	0.319329	0.843644	3
SL010468	RGMB	Q6NW40	285704	RGMB			-0.194028	0.31939	0.843644	2
SL005228	ULBP-2	Q9BZM5	80328	ULBP2			-0.387002	0.320972	0.843644	5
SL004795	ERAB	Q99714	3028	HSD17B10			0.196174	0.321235	0.843644	3
SL005205	NKp30	O14931	259197	NCR3			0.390406	0.321322	0.843644	5
SL006920	MAPK14	Q16539	1432	MAPK14			-0.182703	0.321326	0.843644	2
SL000313	C3a	P01024	718	C3			-0.210927	0.32198	0.843644	8
SL003739	DcR3	O95407	8771	TNFRSF6B			-0.253221	0.322805	0.843644	4
SL004343	Flt3 ligand	P49771	2323	FLT3LG			0.366086	0.323303	0.843644	8
SL005694	Peroxiredoxin-6	P30041	9588	PRDX6			-0.17275	0.323803	0.843644	3
SL005685	EF-1-beta	P24534	1933	EEF1B2			-0.222359	0.32456	0.843644	2
SL010384	Testican-1	Q08629	6695	SPOCK1			-0.192651	0.325547	0.843644	5
SL011211	IF4G2	P78344	1982	EIF4G2			0.19231	0.326239	0.843644	2
SL008808	SKP1	P63208	6500	SKP1			-0.206652	0.326278	0.843644	2
SL007025	JAK2	O60674	3717	JAK2			-0.205684	0.326801	0.843644	0
SL003711	Caspase-3	P42574	836	CASP3			0.176935	0.327512	0.843644	1
SL011631	CA	Q13765	4666	CA			0.182753	0.328155	0.843644	3
SL004008	Proteise-3	P24158	5657	PRTN3			-0.176244	0.329282	0.843644	3
SL000312	C3	P01024	718	C3	Yes	5	-0.169879	0.329878	0.843644	2
SL006528	SEPR	Q12884	2191	FAP			-0.233792	0.331121	0.843644	1
SL005155	Cripto	P13385	6997	TDGF1			-0.296154	0.333097	0.843644	7
SL004363	SCGF-alpha	Q9Y240	6320	CLEC11A			0.185082	0.333215	0.843644	2
SL000517	MCP-4	Q99616	6357	CCL13			0.343749	0.334158	0.843644	6
SL001766	HCG	P01215 P01233	1081 1082	CGA CGB			-0.207814	0.334577	0.843644	5
SL007729	ARTS1	Q9NZ08	51752	ERAP1			0.219098	0.334663	0.843644	3
SL011809	XTP3A	Q9H773	79077	DCTPP1			0.27224	0.335091	0.843644	2
SL001716	IL-12	P29459 P29460	3592 3593	IL12A IL12B		1	-0.287498	0.337434	0.843644	3
SL002823	sL-Selectin	P14151	6402	SELL			0.172264	0.338244	0.843644	3
SL000550	PCI	P05154	5104	SERPI5		1	-0.196347	0.339036	0.843644	0
SL005188	IL-5 Ra	Q01344	3568	IL5RA			0.177319	0.339473	0.843644	4
SL003197	TECK	O15444	6370	CCL25			0.19629	0.33952	0.843644	5
SL003191	P-2	P02775	5473	PPBP		1	-0.172259	0.339883	0.843644	3
SL004477	calgranulin B	P06702	6280	S100A9			0.188635	0.340024	0.843644	4
SL003341	Fibrinogen g-chain dimer	P02679	2266	FGG		4	0.184793	0.340744	0.843644	3
SL003648	Rab GDP dissociation inhibitor beta	P50395	2665	GDI2			-0.198288	0.341359	0.843644	1
SL003658	Aflatoxin B1 aldehyde reductase	O43488	8574	AKR7A2			-0.160756	0.341493	0.843644	5
SL004781	CSK	P41240	1445	CSK			-0.164631	0.342258	0.843689	5
SL004160	TrkB	Q16620	4915	NTRK2			-0.227791	0.343723	0.843981	2
SL000053	tPA	P00750	5327	PLAT			-0.194343	0.344443	0.843981	4
SL005725	GRB2-related adapter protein 2	O75791	9402	GRAP2			-0.252038	0.345435	0.843981	5
SL004326	TNFSF18	Q9UNG2	8995	TNFSF18			0.471885	0.346844	0.843981	5
SL005204	NKG2D	P26718	22914	KLRK1			0.230221	0.34734	0.843981	5
SL004932	Peroxiredoxin-5	P30044	25824	PRDX5			-0.23456	0.347463	0.843981	4
SL002684	CSF-1	P09603	1435	CSF1		1	0.281346	0.348765	0.843981	5
SL004355	LD78-beta	P16619	414062	CCL3L1			0.250009	0.34885	0.843981	2
SL014469	SHC1	P29353	6464	SHC1			0.183698	0.35079	0.843981	5
SL010501	MP2K2	P36507	5605	MAP2K2			-0.167953	0.352415	0.843981	1
SL014288	MO2R1	Q8TD46	131450	CD200R1			0.203548	0.352564	0.843981	7
SL004144	GFRa-3	O60609	2676	GFRA3			-0.231349	0.352847	0.843981	5
SL003171	FGF-4	P08620	2249	FGF4			-0.230094	0.353291	0.843981	5
SL000414	Factor B	P00751	629	CFB		1	-0.204602	0.354774	0.843981	3
SL005352	FABPE	Q01469	2171	FABP5			0.297294	0.35482	0.843981	6
SL000403	Endostatin	P39060	80781	COL18A1			0.249335	0.354988	0.843981	9
SL000250	a2-Antiplasmin	P08697	5345	SERPINF2			-0.282066	0.355085	0.843981	1
SL010488	ABL2	P42684	27	ABL2			-0.211531	0.356695	0.846027	6
SL011405	PDE5A	O76074	8654	PDE5A			0.165946	0.35811	0.847602	2
SL006132	Lamin-B1	P20700	4001	LMNB1			-0.271224	0.359913	0.850088	4
SL013548	IL-34	Q6ZMJ4	146433	IL34			0.254725	0.361411	0.850461	2
SL001996	Angiopoietin-2	O15123	285	ANGPT2		2	-0.176836	0.361578	0.850461	2
SL004686	TNFSF15	O95150	9966	TNFSF15			0.203815	0.363207	0.852369	4
SL003717	Caspase-10	Q92851	843	CASP10			-0.211939	0.364994	0.852369	3
SL004353	IL-17D	Q8TAD2	53342	IL17D			-0.221831	0.365779	0.852369	7
SL004147	IL-10 Rb	Q08334	3588	IL10RB			-0.236945	0.365924	0.852369	5
SL004141	Ephrin-A5	P52803	1946	EF5			0.232148	0.366426	0.852369	3
SL005200	MICB	Q29980	4277	MICB			0.189226	0.367264	0.852369	2
SL004625	ADAMTS-4	O75173	9507	ADAMTS4			-0.241601	0.367674	0.852369	3
SL004724	MOZ	Q92794	7994	KAT6A			-0.321481	0.369913	0.852861	2
SL000480	IL-4	P05112	3565	IL4			-0.228053	0.370707	0.852861	3
SL010499	HCK	P08631	3055	HCK			-0.218339	0.370759	0.852861	4
SL004339	FGF-5	P12034	2250	FGF5			-0.208612	0.371642	0.852861	6
SL008059	RS3	P23396	6188	RPS3			-0.260999	0.371663	0.852861	7
SL010372	Enterokise	P98073	5651	PRSS7			-0.247604	0.374157	0.855345	3
SL004671	BAFF Receptor	Q96RJ3	115650	TNFRSF13C			0.223474	0.374261	0.855345	4
SL003643	Glutathione S-transferase Pi	P09211	2950	GSTP1			0.153673	0.376688	0.859153	2
SL003303	CCL28	Q9NRJ3	56477	CCL28			-0.184807	0.378576	0.861719	5
SL001896	Clusterin	P10909	1191	CLU		2	-0.179242	0.380492	0.863164	4
SL004131	B7-2	P42081	942	CD86			0.360485	0.381517	0.863164	5
SL014093	ENTP3	O75355	956	ENTPD3			-0.215193	0.381717	0.863164	6
SL006029	Chitotriosidase-1	Q13231	1118	CHIT1			-0.24105	0.382269	0.863164	11
SL000027	COX-2	P35354	5743	PTGS2			0.347673	0.386864	0.871795	8
SL005034	RAN	P62826	5901	RAN			-0.145473	0.390297	0.871927	0
SL005223	TCCR	Q6UWB1	9466	IL27RA			-0.168312	0.390675	0.871927	0
SL000456	iC3b	P01024	718	C3			-0.173273	0.39162	0.871927	4
SL003331	MMP-16	P51512	4325	MMP16			-0.238145	0.391991	0.871927	4
SL000088	TGF-b2	P61812	7042	TGFB2			-0.214468	0.39241	0.871927	7
SL005235	NOG	Q9H9S0	79923	NOG			-0.247541	0.392725	0.871927	8
SL010498	EPHA3	P29320	2042	EPHA3			-0.271005	0.392832	0.871927	5
SL011709	PLPP	Q96GD0	57026	PDXP			-0.156144	0.393759	0.871927	3
SL011069	Marapsin	Q9BQR3	83886	PRSS27			0.165428	0.393873	0.871927	4
SL005437	MEPE	Q9NQ76	56955	MEPE			0.208394	0.395474	0.873116	7
SL004066	GIIE	Q9NZK7	30814	PLA2G2E			-0.296409	0.398247	0.873116	3
SL007373	PPID	Q08752	5481	PPID			-0.144901	0.398447	0.873116	4
SL005224	Thrombopoietin Receptor	P40238	4352	MPL			-0.276241	0.39955	0.873116	4
SL010378	RET	P07949	5979	RET			-0.170169	0.400403	0.873116	4
SL004672	BCMA	Q02223	608	TNFRSF17			-0.154165	0.400419	0.873116	4
SL010505	MATK	P42679	4145	MATK			-0.197046	0.401162	0.873116	7
SL004645	HAI-1	O43278	6692	SPINT1			0.178663	0.401287	0.873116	4
SL012538	ARMEL	Q49AH0	441549	CDNF			-0.227603	0.402014	0.873116	3
SL004849	IL-1 sR9	Q9NP60	26280	IL1RAPL2			0.330928	0.402144	0.873116	5
SL004415	ACE2	Q9BYF1	59272	ACE2			-0.193075	0.403057	0.873184	5
SL007003	DHH	O43323	50846	DHH			-0.155423	0.406137	0.873184	2
SL004852	B7-H1	Q9NZQ7	29126	CD274			0.273999	0.406787	0.873184	7
SL000039	IL-8	P10145	3576	IL8		2	-0.303967	0.407635	0.873184	6
SL010616	SHP-2	Q06124	5781	PTPN11			0.166661	0.408338	0.873184	3
SL000522	MMP-12	P39900	4321	MMP12			0.187399	0.40965	0.873184	3
SL000339	carbonic anhydrase II	P00918	760	CA2			-0.222661	0.41102	0.873184	6
SL005157	DC-SIGN	Q9NNX6	30835	CD209			0.183932	0.411369	0.873184	1
SL005261	TCPTP	P17706	5771	PTPN2			-0.234379	0.412814	0.873184	3
SL010613	IL-17 RD	Q8NFM7	54756	IL17RD			-0.223308	0.412936	0.873184	5
SL001992	TNF sR-I	P19438	7132	TNFRSF1A			-0.152304	0.413365	0.873184	5
SL004153	M-CSF R	P07333	1436	CSF1R			-0.152207	0.414049	0.873184	5
SL005159	EPO-R	P19235	2057	EPOR			-0.27785	0.41628	0.873184	3
SL000551	PKC-A	P17252	5578	PRKCA			-0.15483	0.416327	0.873184	4
SL004920	Cofilin-1	P23528	1072	CFL1			0.144638	0.416966	0.873184	3
SL000557	PKC-Z	Q05513	5590	PRKCZ			0.222005	0.417034	0.873184	5
SL002763	Kallikrein 11	Q9UBX7	11012	KLK11			0.175615	0.417159	0.873184	2
SL000566	RBP	P02753	5950	RBP4			-0.17248	0.41938	0.873184	1
SL006480	TRY3	P35030	5646	PRSS3			0.312157	0.419666	0.873184	5
SL001973	Mammaglobin 2	O75556	4246	SCGB2A1			-0.171391	0.420361	0.873184	2
SL014148	ROBO3	Q96MS0	64221	ROBO3			-0.265992	0.42074	0.873184	6
SL005250	Chymase	P23946	1215	CMA1			-0.193476	0.420775	0.873184	4
SL008122	DUS3	P51452	1845	DUSP3			0.149581	0.422062	0.873184	1
SL016550	CK2-A1:B	P68400 P67870	1457 1460	CSNK2A1 CSNK2B			-0.142937	0.422531	0.873184	3
SL000556	PKC-G	P05129	5582	PRKCG			-0.270373	0.42268	0.873184	3
SL004875	IL-1Rrp2	Q9HB29	8808	IL1RL2			-0.220601	0.42296	0.873184	4
SL016129	FAM107B	Q9H098	83641	FAM107B			0.203029	0.423297	0.873184	5
SL000138	HB-EGF	Q99075	1839	HBEGF			-0.185849	0.424053	0.873184	4
SL007266	PSD7	P51665	5713	PSMD7			0.194082	0.424714	0.873184	2
SL000045	IGFBP-3	P17936	3486	IGFBP3			-0.156701	0.425432	0.873184	5
SL000051	CRP	P02741	1401	CRP		2	-0.181139	0.426151	0.873184	4
SL007560	STAB2	Q8WWQ8	55576	STAB2			0.20123	0.429443	0.874074	5
SL003930	HPG-	P15428	3248	HPGD			-0.184053	0.430084	0.874074	5
SL010489	CAMK1	Q14012	8536	CAMK1	Yes		-0.131206	0.430241	0.874074	3
SL006923	TBP	P20226	6908	TBP			-0.243292	0.430632	0.874074	5
SL007250	PK3CG	P48736	5294	PIK3CG			-0.201986	0.43093	0.874074	5
SL005764	sCD163	Q86VB7	9332	CD163			-0.132723	0.431231	0.874074	2
SL005102	SHBG	P04278	6462	SHBG			0.150794	0.433096	0.874565	2
SL008039	AK1A1	P14550	10327	AKR1A1			-0.179952	0.43391	0.874565	6
SL010519	ZAP70	P43403	7535	ZAP70			-0.185643	0.434142	0.874565	7
SL007336	SET	Q01105	6418	SET			-0.149896	0.436256	0.874565	3
SL006108	CD5L	O43866	922	CD5L		1	-0.152154	0.437162	0.874565	3
SL000605	Ubiquitin+1	P62979	6233	RPS27A			-0.175179	0.438668	0.874565	0
SL002705	Thrombospondin-1	P07996	7057	THBS1			-0.143846	0.440271	0.874565	4
SL005231	UNC5H4	Q6UXZ4	137970	UNC5D			0.19379	0.440548	0.874565	5
SL004137	EphA1	P21709	2041	EPHA1			0.197163	0.441307	0.874565	4
SL011529	SBDS	Q9Y3A5	51119	SBDS			-0.133457	0.44133	0.874565	3
SL014111	KIRR3	Q8IZU9	84623	KIRREL3			-0.183404	0.441464	0.874565	2
SL003685	PBEF	P43490	10135	MPT			0.171025	0.442323	0.874565	4
SL004298	granzyme A	P12544	3001	GZMA			-0.176692	0.443096	0.874565	4
SL000091	PSA-ACT	P07288 P01011	354 12	KLK3 SERPI3		1	-0.145072	0.443365	0.874565	2
SL002093	Histone H2A.z	P0C0S5	3015	H2AFZ			-0.187642	0.444092	0.874565	4
SL005358	prostatic binding protein	P30086	5037	PEBP1			-0.189909	0.444457	0.874565	4
SL004708	CTAP-III	P02775	5473	PPBP			-0.147759	0.444641	0.874565	5
SL000516	MCP-3	P80098	6354	CCL7		1	0.166527	0.445846	0.875409	2
SL005575	Fucosyltransferase 3	P21217	2525	FUT3			0.15702	0.447101	0.876219	2
SL006705	PFD5	Q99471	5204	PFDN5			0.181391	0.448959	0.876219	2
SL004823	Cyclophilin A	P62937	5478	PPIA			-0.127651	0.449246	0.876219	4
SL005226	TSLP R	Q9HC73	64109	CRLF2			-0.166103	0.45059	0.876219	3
SL006378	Esterase D	P10768	2098	ESD			0.146551	0.450595	0.876219	3
SL004867	Carbonic anhydrase III	P07451	761	CA3			0.159549	0.450915	0.876219	1
SL004126	4-1BB	Q07011	3604	TNFRSF9			-0.20571	0.453691	0.880099	7
SL007153	PERL	P22079	4025	LPO			-0.158996	0.454535	0.880222	5
SL005084	Periostin	Q15063	10631	POSTN			0.156397	0.456114	0.881768	3
SL003916	kallikrein 12	Q9UKR0	43849	KLK12			0.151956	0.459187	0.886191	4
SL007284	CRIS3	P54108	10321	CRISP3			-0.267456	0.461348	0.888842	5
SL003334	EMAP-2	Q12904	9255	AIMP1			0.227409	0.463486	0.889826	1
SL011068	IL-17 RC	Q8C3	84818	IL17RC			-0.229803	0.464223	0.889826	2
SL003785	GAPDH liver	P04406	2597	GAPDH		1	-0.14155	0.465173	0.889826	5
SL004654	Granzyme H	P20718	2999	GZMH			-0.213667	0.465684	0.889826	7
SL008588	SLAF5	Q9UIB8	8832	CD84			0.132126	0.465799	0.889826	3
SL014071	FLRT1	Q9NZU1	23769	FLRT1			-0.164307	0.467353	0.890984	3
SL004143	GFRa-2	O00451	2675	GFRA2			-0.134229	0.467984	0.890984	4
SL000622	Coagulation Factor V	P12259	2153	F5			0.139168	0.471244	0.892238	4
SL000570	Secretin	P09683	6343	SCT			-0.212945	0.471294	0.892238	5
SL001800	TNF sR-II	P20333	7133	TNFRSF1B		1	-0.13054	0.472184	0.892238	5
SL000433	Glucagon	P01275	2641	GCG			0.140583	0.47256	0.892238	4
SL007145	NR1D1	P20393	9572	NR1D1			0.156525	0.472594	0.892238	5
SL004637	MSP R	Q04912	4486	MST1R			-0.186217	0.474865	0.892724	3
SL007385	IL24	Q13007	11009	IL24			0.21807	0.474933	0.892724	6
SL010470	Semaphorin 3E	O15041	9723	SEMA3E			-0.13939	0.47687	0.892724	4
SL004685	Persephin	O60542	5623	PSPN			-0.231701	0.476911	0.892724	5
SL016130	BRF-1	Q92994	2972	BRF1			-0.191322	0.479046	0.892724	8
SL004070	Ubiquitin	P62979	6233	RPS27A			-0.164823	0.479608	0.892724	5
SL004760	PAFAH beta subunit	P68402	5049	PAFAH1B2			-0.144179	0.479869	0.892724	2
SL008063	PPAC	P24666	52	ACP1			0.133095	0.480093	0.892724	1
SL000508	Lymphotoxin a2/b1	P01374 Q06643	4049 4050	LTA LTB			0.122272	0.480863	0.892724	3
SL014070	SLIK5	O94991	26050	SLITRK5			0.181002	0.481282	0.892724	2
SL005207	NKp46	O76036	9437	NCR1			0.144636	0.481549	0.892724	7
SL003994	BMP-1	P13497	649	BMP1			0.140365	0.483549	0.894963	3
SL002541	sRANKL	O14788	8600	TNFSF11			0.148997	0.485996	0.898018	4
SL000357	Coagulation Factor IX	P00740	2158	F9			-0.120797	0.489176	0.901576	1
SL002655	CTGF	P29279	1490	CTGF			-0.138993	0.489655	0.901576	4
SL000325	C9	P02748	735	C9			-0.143001	0.49091	0.901576	5
SL006460	GP1BA	P07359	2811	GP1BA			0.191746	0.491249	0.901576	3
SL004182	GV	P39877	5322	PLA2G5			-0.199501	0.49336	0.901576	1
SL010454	Contactin-4	Q8IWV2	152330	CNTN4			-0.147245	0.493963	0.901576	5
SL000668	CD36 ANTIGEN	P16671	948	CD36			-0.144823	0.496946	0.901576	4
SL001888	SLPI	P03973	6590	SLPI			0.144082	0.497926	0.901576	4
SL004639	TrkC	Q16288	4916	NTRK3			0.142879	0.498163	0.901576	4
SL018625	TLR4:MD-2 complex	O00206 Q9Y6Y9	7099 23643	TLR4 LY96			-0.142833	0.49823	0.901576	4
SL007871	Cytidylate kise	P30085	51727	CMPK1			0.152729	0.498487	0.901576	3
SL004660	BSP	P21815	3381	IBSP			-0.139998	0.498671	0.901576	3
SL000020	Apo B	P04114	338	APOB		2	0.165304	0.500737	0.901576	3
SL002078	TGF-b R II	P37173	7048	TGFBR2			-0.194888	0.500995	0.901576	7
SL006993	MK13	O15264	5603	MAPK13			-0.251608	0.501958	0.901576	3
SL003190	MIP-5	Q16663	6359	CCL15		1	-0.104235	0.504117	0.901576	2
SL008759	GPVI	Q9HCN6	51206	GP6			-0.124711	0.506192	0.901576	1
SL008728	NRX3B	Q9HDB5	9369	NRXN3			-0.134516	0.506339	0.901576	3
SL000271	Angiotensinogen	P01019	183	AGT			0.131133	0.508234	0.901576	5
SL008190	SPTA2	Q13813	6709	SPTAN1			-0.189361	0.508556	0.901576	3
SL003184	sLeptin R	P48357	3953	LEPR			0.241509	0.508604	0.901576	10
SL000507	Lymphotoxin a1/b2	P01374 Q06643	4049 4050	LTA LTB			0.168182	0.509002	0.901576	9
SL005212	Prolactin Receptor	P16471	5618	PRLR			0.191254	0.509812	0.901576	6
SL010523	HIPK3	Q9H422	10114	HIPK3			-0.158498	0.510565	0.901576	7
SL005201	MIS	P03971	268	AMH			0.137415	0.510909	0.901576	1
SL000440	Hemopexin	P02790	3263	HPX		2	0.134463	0.512377	0.901576	2
SL008709	DSC3	Q14574	1825	DSC3			0.229978	0.512526	0.901576	3
SL014292	SIG14	Q08ET2	100049587	SIGLEC14			-0.255611	0.512748	0.901576	4
SL002506	suPAR	Q03405	5329	PLAUR			0.133483	0.513708	0.901576	2
SL003182	Integrin aVb5	P06756 P18084	3685 3693	ITGAV ITGB5			0.151721	0.51417	0.901576	4
SL003744	Galectin-3	P17931	3958	LGALS3			-0.139022	0.514268	0.901576	4
SL000125	IL-1a	P01583	3552	IL1A		1	-0.266219	0.514398	0.901576	5
SL004332	EG-VEGF	P58294	84432	PROK1			-0.196809	0.51482	0.901576	6
SL008382	CYTD	P28325	1473	CST5			-0.116913	0.515072	0.901576	1
SL004851	ALK-1	P37023	94	ACVRL1			-0.195801	0.516575	0.901868	3
SL000104	Bcl-2	P10415	596	BCL2			-0.175099	0.516836	0.901868	4
SL000483	IL-7	P13232	3574	IL7			-0.167056	0.519233	0.902077	8
SL006910	Cathepsin V	O60911	1515	CTSL2			0.140502	0.519428	0.902077	2
SL000089	TGF-b3	P10600	7043	TGFB3			-0.197578	0.519683	0.902077	5
SL013969	KYNU	Q16719	8942	KYNU			-0.135815	0.520152	0.902077	5
SL012457	NXPH1	P58417	30010	NXPH1			0.126859	0.521762	0.90231	0
SL008072	CO8A1	P27658	1295	COL8A1			0.147195	0.521885	0.90231	5
SL004345	GDF-11	O95390	10220	GDF11			0.185276	0.523184	0.903173	3
SL003764	NCAM-120	P13591	4684	NCAM1			-0.129766	0.524623	0.90356	3
SL001726	GM-CSF	P04141	1437	CSF2			0.221017	0.526248	0.90356	5
SL008611	ASAHL	Q02083	27163	AA			-0.121243	0.52688	0.90356	4
SL007195	CD70	P32970	970	CD70			-0.185354	0.527308	0.90356	4
SL000678	Granulysin	P22749	10578	GNLY			0.139534	0.52741	0.90356	3
SL010490	CAMK1D	Q8IU85	57118	CAMK1D			-0.162978	0.528376	0.903844	6
SL003738	B7	P33681	941	CD80			0.132613	0.530032	0.905305	2
SL000468	IgM	P01871	3507 3512 50802 3535	IGHM IGJ IGK@ IGL@		2	0.121864	0.531111	0.905512	4
SL000007	ER	P03372	2099	ESR1			-0.179223	0.531757	0.905512	6
SL000427	Fractalkine/CX3CL-1	P78423	6376	CX3CL1			-0.12296	0.534517	0.90737	4
SL002646	MMP-14	P50281	4323	MMP14			0.178158	0.53551	0.90737	7
SL004183	P-Cadherin	P22223	1001	CDH3			0.114821	0.53561	0.90737	1
SL013754	RASA1	P20936	5921	RASA1			0.140388	0.536428	0.90737	5
SL003524	Protein disulfide isomerase A3	P30101	2923	PDIA3			-0.116648	0.536867	0.90737	2
SL000019	Apo A-I	P02647	335	APOA1	Yes	3	0.177557	0.539034	0.9092	6
SL003173	Gro-a	P09341	2919	CXCL1			-0.146301	0.539561	0.9092	7
SL010502	MK08	P45983	5599	MAPK8			-0.148812	0.541574	0.910775	5
SL007281	MK12	P53778	6300	MAPK12			0.144826	0.542109	0.910775	5
SL004338	FGF-20	Q9NP95	26281	FGF20			-0.131776	0.545102	0.912426	1
SL000493	LDH-H 1	P07195	3945	LDHB			-0.127532	0.545246	0.912426	5
SL004605	40S ribosomal protein SA	P08865	3921	RPSA			-0.159485	0.545516	0.912426	4
SL006610	ATS13	Q76LX8	11093	ADAMTS13			0.128859	0.546671	0.913005	3
SL011549	ARI3A	Q99856	1820	ARID3A			-0.134316	0.549328	0.913271	4
SL000560	P-Selectin	P16109	6403	SELP			-0.135842	0.54935	0.913271	8
SL004140	Ephrin-A4	P52798	1945	EF4			-0.136668	0.551664	0.913271	4
SL010520	AURKB	Q96GD4	9212	AURKB			-0.121871	0.551911	0.913271	3
SL010328	MED-1	Q15648	5469	MED1			-0.16304	0.552278	0.913271	6
SL016566	DRAK2	O94768	9262	STK17B			0.127084	0.552471	0.913271	3
SL000398	Cytochrome P450 3A4	P08684	1576	CYP3A4			-0.0942703	0.552492	0.913271	2
SL003461	ACTH	P01189	5443	POMC			-0.134588	0.553724	0.913968	6
SL004723	HDAC8	Q9BY41	55869	HDAC8			0.133141	0.554666	0.914187	3
SL004925	AGR2	O95994	10551	AGR2			-0.148651	0.555923	0.914923	8
SL000498	Leptin	P41159	3952	LEP		1	-0.111888	0.55705	0.915009	2
SL004864	Cadherin-12	P55289	1010	CDH12			-0.182288	0.557635	0.915009	6
SL005222	SREC-II	Q96GP6	91179	SCARF2			-0.135237	0.558407	0.915009	2
SL001729	G-CSF	P09919	1440	CSF3		2	0.133345	0.560943	0.91716	5
SL010451	CFC1	P0CG37	55997	CFC1			-0.120695	0.561344	0.91716	4
SL004791	DR3	Q93038	8718	TNFRSF25			0.117478	0.562609	0.917898	1
SL004891	hnRNP A2/B1	P22626	3181	HNRNPA2B1			-0.172042	0.563896	0.918671	5
SL004805	Nectin-like protein 2	Q9BY67	23705	CADM1			0.145703	0.565384	0.919248	4
SL003362	C3d	P01024	718	C3			-0.171181	0.566551	0.919248	6
SL004119	discoidin domain receptor 1	Q08345	780	DDR1			0.144284	0.56731	0.919248	3
SL000338	Calpastatin	P20810	831	CAST			-0.124831	0.56849	0.919248	4
SL010508	PAK3	O75914	5063	PAK3			0.14237	0.570299	0.919248	4
SL000318	C4b	P0C0L4 P0C0L5	720 721	C4A C4B			0.097883	0.570925	0.919248	0
SL004469	amyloid precursor protein	P05067	351	APP			-0.104841	0.570982	0.919248	3
SL008609	FCG3B	O75015	2215	FCGR3B			-0.113371	0.571453	0.919248	7
SL007207	TSP4	P35443	7060	THBS4			0.10755	0.573573	0.919248	2
SL013928	PPIE	Q9UNP9	10450	PPIE			0.110533	0.574527	0.919248	1
SL004782	TSG-6	P98066	7130	TNFAIP6			0.0962767	0.575843	0.919248	3
SL004718	Karyopherin-a2	P52292	3838	KP2			0.156747	0.575901	0.919248	3
SL005191	ILT-4	Q8N423	10288	LILRB2			0.118934	0.575925	0.919248	6
SL006629	SIRT2	Q8IXJ6	22933	SIRT2			0.144991	0.576317	0.919248	1
SL014091	SORC2	Q96PQ0	57537	SORCS2			0.12613	0.576892	0.919248	7
SL000384	CTLA-4	P16410	1493	CTLA4			0.205962	0.577278	0.919248	7
SL011769	AN32B	Q92688	10541	ANP32B		1	-0.158591	0.581584	0.924703	5
SL007280	CATC	P53634	1075	CTSC			0.215646	0.582634	0.924703	6
SL010504	MAPK5	Q8IW41	8550	MAPKAPK5			0.131351	0.583161	0.924703	6
SL004536	LEAP-1	P81172	57817	HAMP			-0.146429	0.585448	0.926478	8
SL004299	Livin B	Q96CA5	79444	BIRC7			-0.140164	0.587066	0.926478	8
SL005209	Notch-3	Q9UM47	4854	NOTCH3			0.106707	0.587384	0.926478	6
SL004296	Myokise human	P00568	203	AK1			-0.133962	0.588076	0.926478	2
SL009324	FSTL3	O95633	10272	FSTL3			-0.112064	0.588666	0.926478	1
SL004340	FGF-6	P10767	2251	FGF6			-0.127713	0.589204	0.926478	4
SL010393	KREM2	Q8NCW0	79412	KREMEN2			-0.138405	0.590343	0.926978	3
SL004868	Carbonic anhydrase VII	P43166	766	CA7			-0.14468	0.593278	0.928075	5
SL005185	IL-23 R	Q5VWK5	149233	IL23R			-0.105293	0.593785	0.928075	2
SL005193	JAM-B	P57087	58494	JAM2			-0.199673	0.594301	0.928075	2
SL007237	MP2K4	P45985	6416	MAP2K4			-0.0990213	0.59433	0.928075	5
SL001718	IL-13	P35225	3596	IL13		2	-0.13267	0.595685	0.92853	5
SL000546	PRL	P01236	5617	PRL		1	-0.12489	0.596266	0.92853	3
SL004148	IL-12 Rb1	P42701	3594	IL12RB1			-0.140723	0.598872	0.929852	6
SL003863	kallikrein 5	Q9Y337	25818	KLK5			0.0954643	0.59941	0.929852	4
SL005574	Aminoacylase-1	Q03154	95	ACY1			-0.110364	0.599857	0.929852	7
SL005160	ESAM	Q96AP7	90952	ESAM			-0.108653	0.600409	0.929852	4
SL010494	CDK1/cyclin B	P06493 P14635	983 891	CDC2 CCNB1			-0.189705	0.603455	0.932171	1
SL001720	VCAM-1	P19320	7412	VCAM1		2	-0.0970371	0.603695	0.932171	5
SL008099	CAPG	P40121	822	CAPG			0.11789	0.604384	0.932171	5
SL006397	NRP1	O14786	8829	NRP1			0.0984421	0.606396	0.933327	2
SL011533	SGTA	O43765	6449	SGTA			0.108422	0.607171	0.933327	2
SL004673	Cathepsin S	P25774	1520	CTSS			0.11446	0.608234	0.933327	4
SL000358	Coagulation Factor VII	P08709	2155	F7			0.0945497	0.60844	0.933327	3
SL004643	Angiopoietin-4	Q9Y264	51378	ANGPT4			-0.129966	0.609685	0.933968	4
SL014735	IMDH1	P20839	3614	IMPDH1			-0.107722	0.611729	0.935336	4
SL016555	PDE11	Q9HCR9	50940	PDE11A			-0.116757	0.612347	0.935336	4
SL004869	Carbonic anhydrase XIII	Q8N1Q1	377677	CA13			0.0980035	0.613063	0.935336	2
SL003041	PF-4	P02776	5196	PF4	Yes		-0.0989623	0.614644	0.935498	5
SL004768	AIF1	P55008	199	AIF1			-0.0928043	0.614827	0.935498	1
SL003728	cIAP-2	Q13489	330	BIRC3			-0.133869	0.616878	0.935573	5
SL002792	BARK1	P25098	156	ADRBK1			0.0885885	0.61793	0.935573	1
SL010471	Testican-2	Q92563	9806	SPOCK2			-0.0927692	0.619022	0.935573	4
SL010462	FCN1	O00602	2219	FCN1			0.124083	0.619425	0.935573	2
SL003198	Tescin	P24821	3371	TNC		2	-0.100882	0.619512	0.935573	3
SL017611	2003-03-14	P31946 P62258 P61981 Q04917 P27348 P63104 P31947	7529 7531 7532 7533 10971 7534 2810	YWHAB YWHAE YWHAG YWHAH WHAQ YWHAZ SFN		1	-0.0883408	0.619976	0.935573	5
SL005087	IGFBP-7	Q16270	3490	IGFBP7			0.0865032	0.620677	0.935573	1
SL004230	tau	P10636	4137	MAPT			-0.161096	0.621662	0.935808	6
SL008416	MRC2	Q9UBG0	9902	MRC2			-0.111158	0.624139	0.936352	6
SL000524	MMP-3	P08254	4314	MMP3			-0.164354	0.624446	0.936352	2
SL011630	SE6L2	Q6UXD5	26470	SEZ6L2			-0.115086	0.624511	0.936352	5
SL014069	PCSK7	Q16549	9159	PCSK7			0.101839	0.625482	0.936564	2
SL004855	contactin-1	Q12860	1272	CNTN1			0.092619	0.628258	0.939474	4
SL006998	PDPK1	O15530	5170	PDPK1			0.0895469	0.633392	0.945684	3
SL005675	ATP synthase beta chain	P06576	506	ATP5B			0.101957	0.634086	0.945684	4
SL010466	MFRP	Q9BY79	83552	MFRP			-0.132763	0.640769	0.953221	5
SL000268	Angiostatin	P00747	5340	PLG		2	-0.114125	0.641572	0.953221	5
SL004060	Endothelin-converting enzyme 1	P42892	1889	ECE1			-0.091069	0.641672	0.953221	3
SL004737	Tropomyosin 1 alpha chain	P09493	7168	TPM1			-0.141589	0.643048	0.95401	5
SL005059	TGF-b R III	Q03167	7049	TGFBR3			0.108826	0.644927	0.954567	4
SL003687	Nucleoside diphosphate kise A	P15531	4830	NME1			-0.0923983	0.645163	0.954567	2
SL006919	RSK-like protein kise	O75582	9252	RPS6KA5			-0.0909287	0.647008	0.954567	2
SL000310	C1r	P00736	715	C1R			-0.0884344	0.64745	0.954567	2
SL003177	sICAM-2	P13598	3384	ICAM2			0.0901586	0.647651	0.954567	2
SL000006	PAI-1	P05121	5054	SERPINE1			-0.0757884	0.649676	0.955539	4
SL006698	transcription factor MLR1 isoform CRA_b	Q8N3X6	254251	LCORL			-0.145725	0.650004	0.955539	5
SL000062	PSA	P07288	354	KLK3			-0.172889	0.654665	0.959785	3
SL002644	ERBB1	P00533	1956	EGFR		1	-0.086531	0.655454	0.959785	3
SL010390	URB	Q76M96	151887	CCDC80			-0.11324	0.6556	0.959785	5
SL006694	CNDP1	Q96KN2	84735	CNDP1			-0.0963567	0.65654	0.959785	6
SL010461	FCGR1	P12314	2209	FCGR1A			-0.104617	0.657142	0.959785	5
SL005152	TIG2	Q99969	5919	RARRES2			-0.095318	0.658082	0.959916	6
SL005195	LAG-3	P18627	3902	LAG3			-0.0867207	0.659146	0.960227	2
SL006917	LYN	P07948	4067	LYN			0.0841441	0.660121	0.960409	2
SL010288	Carbonic anhydrase 6	P23280	765	CA6	Yes		0.0841895	0.661551	0.96125	1
SL000254	Albumin	P02768	213	ALB		4	0.110661	0.663571	0.962946	4
SL009412	DKK3	Q9UBP4	27122	DKK3			0.102089	0.665385	0.964003	5
SL010469	RGM-C	Q6ZVN8	148738	HFE2			0.0755606	0.666008	0.964003	2
SL000525	MMP-7	P09237	4316	MMP7			-0.0839932	0.667018	0.964229	2
SL014468	SH21A	O60880	4068	SH2D1A			0.0894459	0.669408	0.966447	4
SL003187	MDC	O00626	6367	CCL22			0.0797996	0.670536	0.966448	4
SL012108	PLCG1	P19174	5335	PLCG1			0.1229	0.672054	0.966448	3
SL002542	K-ras	P01116	3845	KRAS			0.085544	0.673142	0.966448	4
SL000466	IGFBP-2	P18065	3485	IGFBP2		2	-0.0720121	0.676779	0.966448	1
SL000615	Vasoactive Intestil Peptide	P01282	7432	VIP			0.0933507	0.677474	0.966448	4
SL008023	HPLN1	P10915	1404	HAPLN1			0.127156	0.677748	0.966448	5
SL000276	Apo E	P02649	348	APOE	Yes	5	0.100761	0.677974	0.966448	7
SL005167	Galectin-8	O00214	3964	LGALS8			0.108442	0.680296	0.966448	5
SL000519	MIP-1a	P10147	6348	CCL3		2	0.131392	0.681427	0.966448	4
SL001998	TFPI	P10646	7035	TFPI			0.0775698	0.681813	0.966448	0
SL001691	FGF7	P21781	2252	FGF7			0.0804456	0.681914	0.966448	5
SL006119	TFF3	Q07654	7033	TFF3			0.0932444	0.682043	0.966448	6
SL004759	eIF-5	P55010	1983	EIF5			0.104191	0.682689	0.966448	1
SL011049	MASP3	P48740	5648	MASP1			0.0793854	0.682696	0.966448	5
SL007358	KPCT	Q04759	5588	PRKCQ			-0.134493	0.684837	0.966448	7
SL000306	BNP-32	P16860	4879	NPPB		2	0.120194	0.690244	0.966448	9
SL002077	Alkaline phosphatase bone	P05186	249	ALPL			0.0685826	0.691822	0.966448	2
SL007024	GREM1	O60565	26585	GREM1			0.111462	0.692826	0.966448	6
SL010464	LRIG3	Q6UXM1	121227	LRIG3			0.09482	0.69403	0.966448	5
SL004642	ADAM 9	Q13443	8754	ADAM9			0.124794	0.695473	0.966448	4
SL007121	CATE	P14091	1510	CTSE			0.1148	0.695553	0.966448	7
SL004804	Nectin-like protein 1	Q8N126	57863	CADM3			0.108282	0.695583	0.966448	7
SL007774	JAG2	Q9Y219	3714	JAG2			0.117911	0.695685	0.966448	4
SL006544	BGH3	Q15582	7045	TGFBI			0.0756764	0.695835	0.966448	3
SL004648	LIGHT	O43557	8740	TNFSF14			-0.113376	0.696405	0.966448	3
SL010617	TPSB2	P20231	64499	TPSB2			-0.0737867	0.696748	0.966448	0
SL000408	Epo	P01588	2056	EPO			0.115924	0.698008	0.966448	4
SL012248	FAK1	Q05397	5747	PTK2			-0.125107	0.698115	0.966448	7
SL004484	SP-D	P35247	6441	SFTPD			-0.122577	0.698151	0.966448	5
SL007453	MK11	Q15759	5600	MAPK11			-0.105098	0.69902	0.966448	6
SL003918	kallikrein 13	Q9UKR3	26085	KLK13			0.0899637	0.699519	0.966448	3
SL004334	FGF-16	O43320	8823	FGF16			-0.0731994	0.700183	0.966448	1
SL000479	IL-3	P08700	3562	IL3		3	-0.127897	0.702908	0.966448	5
SL005258	PLK-1	P53350	5347	PLK1			-0.101887	0.702995	0.966448	6
SL003060	bFGF-R	P11362	2260	FGFR1			-0.0779959	0.703174	0.966448	5
SL004359	Neurotrophin-3	P20783	4908	NTF3			0.0910238	0.703594	0.966448	4
SL000532	ON	P09486	6678	SPARC			-0.0689156	0.704197	0.966448	4
SL006921	PDK1	Q15118	5163	PDK1			0.0992339	0.705212	0.966448	4
SL002508	IL-18 BPa	O95998	10068	IL18BP			-0.0721445	0.707353	0.966448	6
SL000314	C3b	P01024	718	C3	Yes		0.0730352	0.707827	0.966448	3
SL007642	ANGL4	Q9BY76	51129	ANGPTL4			0.0785167	0.708693	0.966448	4
SL002783	Cardiotrophin-1	Q16619	1489	CTF1			-0.139269	0.709547	0.966448	4
SL000451	HSP 70	P08107	3303	HSPA1A			-0.082641	0.710114	0.966448	7
SL004650	sFRP-3	Q92765	2487	FRZB			-0.0803597	0.710562	0.966448	4
SL000316	C4	P0C0L4 P0C0L5	720 721	C4A C4B		3	-0.092679	0.711721	0.966448	5
SL007620	IL-12 RB2	Q99665	3595	IL12RB2			-0.0848113	0.713058	0.966448	5
SL000645	MMP-10	P09238	4319	MMP10			0.123888	0.715615	0.966448	6
SL004327	BAFF	Q9Y275	10673	TNFSF13B			0.0710138	0.717107	0.966448	3
SL004335	FGF-17	O60258	8822	FGF17			-0.129438	0.717309	0.966448	5
SL000345	Cathepsin G	P08311	1511	CTSG			-0.109963	0.717742	0.966448	5
SL008773	CD109	Q6YHK3	135228	CD109			0.0851848	0.719532	0.966448	4
SL009341	BASI	P35613	682	BSG			0.0693744	0.720361	0.966448	4
SL002662	Coagulation Factor XI	P03951	2160	F11			0.066151	0.720611	0.966448	2
SL008904	LYVE1	Q9Y5Y7	10894	LYVE1			-0.0709226	0.720776	0.966448	2
SL004118	TrATPase	P13686	54	ACP5			-0.0752488	0.721138	0.966448	7
SL003304	IGF-I sR	P08069	3480	IGF1R			0.0711778	0.722389	0.966448	2
SL000134	Met	P08581	4233	MET			-0.0692197	0.722428	0.966448	3
SL011808	CPNE1	Q99829	8904	CPNE1			-0.065545	0.72352	0.966448	5
SL005588	FER	P16591	2241	FER			0.0606877	0.723887	0.966448	2
SL009207	Dyctin subunit 2	Q13561	10540	DCTN2			-0.0954988	0.724089	0.966448	4
SL005846	Moesin	P26038	4478	MSN			0.128238	0.725115	0.966448	3
SL000588	TMA	P07202	7173	TPO			0.108019	0.725217	0.966448	3
SL003872	gp130 soluble	P40189	3572	IL6ST			-0.072644	0.725973	0.966448	5
SL001945	sE-Selectin	P16581	6401	SELE		1	0.0694387	0.726486	0.966448	3
SL000038	MCP-1	P13500	6347	CCL2			-0.0844993	0.726528	0.966448	7
SL004366	TWEAKR	Q9NP84	51330	TNFRSF12A			0.102436	0.727116	0.966448	8
SL008933	PARK7	Q99497	11315	PARK7			0.106827	0.728016	0.966448	6
SL008916	DPP2	Q9UHL4	29952	DPP7			-0.12933	0.728278	0.966448	2
SL013490	BOC	Q9BWV1	91653	BOC			0.0996159	0.729771	0.966448	4
SL005234	GDF-9	O60383	2661	GDF9			-0.103622	0.730128	0.966448	4
SL000377	CK-BB	P12277	1152	CKB			0.100413	0.730186	0.966448	3
SL008945	TGM3	Q08188	7053	TGM3			0.0812968	0.731972	0.967678	11
SL005308	PSME3	P61289	10197	PSME3			0.0975038	0.733863	0.968429	5
SL002650	M2-PK	P14618	5315	PKM2			-0.055524	0.735009	0.968429	3
SL009400	CRDL1	Q9BU40	91851	CHRDL1			-0.0616326	0.736752	0.968429	5
SL004765	MAPKAPK3	Q16644	7867	MAPKAPK3			0.0623937	0.737903	0.968429	3
SL016549	AMPK a2b2g1	P54646 O43741 P54619	5563 5565 5571	PRKAA2 PRKAB2 PRKAG1			-0.0631902	0.737969	0.968429	4
SL003332	MMP-17	Q9ULZ9	4326	MMP17			-0.105061	0.738694	0.968429	3
SL001947	MIA	Q16674	8190	MIA			0.0703934	0.738902	0.968429	7
SL000021	Insulin	P01308	3630	INS		1	-0.0962938	0.741542	0.968429	5
SL003710	Caspase-2	P42575	835	CASP2			-0.0785234	0.741831	0.968429	4
SL004661	Aggrecan	P16112	176	ACAN			-0.0858466	0.742374	0.968429	7
SL000460	IgD	P01880	3495 50802 3535	IGHD IGK@ IGL@			-0.0574219	0.743012	0.968429	1
SL010517	STK16	O75716	8576	STK16			-0.090467	0.743117	0.968429	3
SL005156	DAN	P41271	4681	NBL1			0.0798585	0.743692	0.968429	6
SL009868	SSRP1	Q08945	6749	SSRP1			0.118828	0.745769	0.968602	8
SL007464	AMHR2	Q16671	269	AMHR2			0.0564789	0.745917	0.968602	2
SL003522	ERP29	P30040	10961	ERP29			-0.0567486	0.747112	0.968602	3
SL000449	HSP 40	P25685	3337	DJB1			-0.0791971	0.747574	0.968602	5
SL004400	Coagulation Factor IXab	P00740	2158	F9			-0.0554536	0.748114	0.968602	2
SL010371	CD39	P49961	953	ENTPD1			0.0809101	0.751817	0.970387	2
SL000537	PDGF-BB	P01127	5155	PDGFB		1	0.068595	0.752015	0.970387	6
SL004921	NDP kise B	P22392	4831	NME2			0.056488	0.753289	0.970387	5
SL008703	CBPE	P16870	1363	CPE			-0.0905501	0.75376	0.970387	6
SL000836	Hemoglobin	P69905 P68871	3039 3043	HBA1 HBB		2	0.0912424	0.754561	0.970387	2
SL010518	TEC	P42680	7006	TEC			-0.0594627	0.75465	0.970387	3
SL017612	HSP 90a/b	P07900 P08238	None	HSP90AA1 HSP90AB1			-0.0592995	0.757109	0.971701	2
SL007640	CLC7A	Q9BXN2	64581	CLEC7A			-0.0714681	0.759605	0.971701	4
SL002528	NPS-PLA2	P14555	5320	PLA2G2A			-0.0638014	0.760143	0.971701	2
SL010500	LYNB	P07948	4067	LYN			0.0613181	0.760294	0.971701	2
SL012168	LIN7B	Q9HAP6	64130	LIN7B			-0.0943824	0.760506	0.971701	5
SL002522	Rb	P06400	5925	RB1			0.0768448	0.76145	0.971701	7
SL004676	IGFBP-5	P24593	3488	IGFBP5			-0.0516659	0.764126	0.971701	2
SL009202	JAML1	Q86YT9	120425	AMICA1			0.0883137	0.765358	0.971701	8
SL008085	3HIDH	P31937	11112	HIBADH			-0.0778135	0.766455	0.971701	5
SL007173	GRN	P28799	2896	GRN			0.0581824	0.767167	0.971701	1
SL004360	Neurotrophin-5	P34130	4909	NTF4			-0.0749208	0.76797	0.971701	5
SL005115	Spondin-1	Q9HCB6	10418	SPON1			-0.0496345	0.76859	0.971701	1
SL010381	Soggy-1	Q9UK85	27120	DKKL1			-0.0495736	0.769479	0.971701	2
SL003657	Calcineurin	Q08209 P63098	5530 5534	PPP3CA PPP3R1			-0.0546746	0.771199	0.971701	2
SL005158	DC-SIGNR	Q9H2X3	10332	CLEC4M			0.0645197	0.772758	0.971701	3
SL003735	4-1BB ligand	P41273	8744	TNFSF9			0.10114	0.77326	0.971701	8
SL010374	METAP1	P53582	23173	METAP1			0.0599036	0.773998	0.971701	1
SL000308	C1-Esterase Inhibitor	P05155	710	SERPING1		4	0.0520567	0.774424	0.971701	1
SL011708	ARP19	P56211	10776	ARPP19			-0.056226	0.775121	0.971701	3
SL001868	CASA	P47710	1446	CSN1S1			-0.0815975	0.775636	0.971701	6
SL000347	CBG	P08185	866	SERPI6		1	-0.0806273	0.776034	0.971701	5
SL006914	Glucocorticoid receptor	P04150	2908	NR3C1			0.0764542	0.776155	0.971701	6
SL004081	Bone proteoglycan II	P07585	1634	DCN			0.0597492	0.777202	0.971701	6
SL000070	Glypican 3	P51654	2719	GPC3			-0.0572943	0.777652	0.971701	3
SL006372	YES	P07947	7525	YES1			0.0598332	0.777794	0.971701	5
SL004354	IL-19	Q9UHD0	29949	IL19			0.0550352	0.778822	0.971701	2
SL007179	EPHB2	P29323	2048	EPHB2			0.051692	0.77891	0.971701	2
SL000251	a2-HS-Glycoprotein	P02765	197	AHSG			-0.0463663	0.781232	0.972945	0
SL004154	NCAM-L1	P32004	3897	L1CAM			0.0580139	0.783336	0.972945	4
SL000509	Lymphotoxin b R	P36941	4055	LTBR			-0.0641116	0.784571	0.972945	7
SL010368	IDUA	P35475	3425	IDUA			-0.0479862	0.784993	0.972945	5
SL013488	CLC1B	Q9P126	51266	CLEC1B			-0.0527039	0.786316	0.972945	4
SL016554	PDE9A	O76083	5152	PDE9A			0.0957289	0.786389	0.972945	2
SL013570	DYRK3	O43781	8444	DYRK3			-0.0633986	0.788516	0.972945	5
SL006992	MATN3	O15232	4148	MATN3			-0.0936424	0.789015	0.972945	7
SL002621	Midkine	P21741	4192	MDK	Yes		-0.0660709	0.791078	0.972945	6
SL012188	EP15R	Q9UBC2	58513	EPS15L1			-0.064123	0.793355	0.972945	5
SL012822	BSSP4	Q9GZN4	64063	PRSS22			-0.0551148	0.793749	0.972945	5
SL000343	Cathepsin B	P07858	1508	CTSB			-0.044991	0.793833	0.972945	4
SL000309	C1q	P02745 P02746 P02747	712 713 714	C1QA C1QB C1QC			-0.0636979	0.795173	0.972945	2
SL013988	CHST2	Q9Y4C5	9435	CHST2			0.0656485	0.796717	0.972945	5
SL003172	GCP-2	P80162	6372	CXCL6			0.0650843	0.797433	0.972945	2
SL007356	NOTC2	Q04721	4853	NOTCH2			-0.0766424	0.797512	0.972945	6
SL000467	IgG	P01857	3500 3501 3502 3503 50802 3535	IGHG1 IGHG2 IGHG3 IGHG4 IGK@ IGL@		1	0.0493142	0.798529	0.972945	3
SL003323	PARC	P55774	6362	CCL18		1	-0.0534327	0.799023	0.972945	3
SL011232	CDC37	Q16543	11140	CDC37			-0.0666997	0.799938	0.972945	6
SL000064	Kallikrein 7	P49862	5650	KLK7			0.057501	0.799954	0.972945	5
SL000428	FSH	P01215 P01225	1081 2488	CGA FSHB			-0.0655173	0.800964	0.972945	6
SL000401	Elastase	P08246	1991	ELANE			-0.101764	0.801691	0.972945	6
SL002702	PIM1	P11309	5292	PIM1			-0.050771	0.802034	0.972945	5
SL003690	RANK	Q9Y6Q6	8792	TNFRSF11A			-0.0653554	0.802151	0.972945	4
SL014289	KI3S1	Q14943	3813	KIR3DS1			0.0641595	0.802168	0.972945	8
SL011530	DLRB1	Q9NP97	83658	DYNLRB1			0.0492823	0.802314	0.972945	5
SL000024	TF	P13726	2152	F3			0.0515482	0.803617	0.973087	3
SL000541	Plasminogen	P00747	5340	PLG			-0.0518083	0.806929	0.973087	7
SL010830	41	P11171	2035	EPB41			0.0518192	0.807633	0.973087	0
SL017613	FCG2A/B	P12318 P31994	None	FCGR2A FCGR2B			0.0416215	0.809693	0.973087	0
SL004859	GITR	Q9Y5U5	8784	TNFRSF18			0.0932062	0.809869	0.973087	3
SL003167	BLC	O43927	10563	CXCL13		1	-0.0471768	0.811263	0.973087	3
SL007122	IDE	P14735	3416	IDE			-0.0666532	0.811315	0.973087	2
SL004610	LRP8	Q14114	7804	LRP8			0.0588498	0.81242	0.973087	4
SL008516	CYTT	P09228	1470	CST2			-0.0473476	0.813758	0.973087	3
SL004180	CD30	P28908	943	TNFRSF8			-0.0729326	0.814946	0.973087	6
SL004845	EphB4	P54760	2050	EPHB4			-0.0574045	0.815366	0.973087	4
SL003793	MEK1	Q02750	5604	MAP2K1			0.0714339	0.815955	0.973087	5
SL003168	CTACK	Q9Y4X3	10850	CCL27			0.0510631	0.816338	0.973087	3
SL000640	Nidogen	P14543	4811	NID1			0.0452738	0.816791	0.973087	4
SL008008	ARGI1	P05089	383	ARG1			0.0683782	0.816814	0.973087	1
SL010388	Trypsin 2	P07478	5645	PRSS2			0.0495086	0.817304	0.973087	2
SL006189	KIF23	Q02241	9493	KIF23			-0.0557066	0.818238	0.973087	6
SL004865	Cadherin-6	P55285	1004	CDH6			-0.0558829	0.819019	0.973087	3
SL000496	Lactoferrin	P02788	4057	LTF			-0.0385432	0.819625	0.973087	2
SL000076	p27Kip1	P46527	1027	CDKN1B			-0.0592576	0.819668	0.973087	6
SL004626	ADAMTS-5	Q9U0	11096	ADAMTS5			-0.0785199	0.821199	0.97379	1
SL010514	PTK6	Q13882	5753	PTK6			0.0488736	0.822139	0.97379	7
SL010491	CAMK2A	Q9UQM7	815	CAMK2A		1	-0.0492847	0.823413	0.97379	4
SL001999	MDM2	Q00987	4193	MDM2			0.0666626	0.823952	0.97379	3
SL010512	PIK3CA/PIK3R1	P42336 P27986	5290 5295	PIK3CA PIK3R1			0.0710628	0.825132	0.97379	5
SL010496	CDK5/p35	Q00535 Q15078	1020 8851	CDK5 CDK5R1			0.0434864	0.825896	0.97379	3
SL009054	NRX1B	P58400	9378	NRXN1			-0.0596689	0.826382	0.97379	2
SL001777	Cystatin C	P01034	1471	CST3		1	-0.0474447	0.827161	0.97379	5
SL004134	CD27	P26842	939	CD27	Yes		-0.0414255	0.829935	0.976038	2
SL005161	FGF-12	P61328	2257	FGF12			-0.0698001	0.832066	0.977526	8
SL000382	CK-MB	P12277 P06732	1152 1158	CKB CKM		1	-0.0373867	0.835762	0.97909	4
SL000539	PHI	P06744	2821	GPI			-0.0413048	0.835807	0.97909	4
SL005372	Sorting nexin 4	O95219	8723	SNX4			-0.0354011	0.835999	0.97909	4
SL008574	OMD	Q99983	4958	OMD			0.0425028	0.838132	0.980369	4
SL014048	CO1	Q86Y22	91522	COL23A1			-0.0423797	0.838827	0.980369	3
SL004305	Topoisomerase I	P11387	7150	TOP1			-0.0720043	0.841323	0.982269	7
SL004644	EDA	Q92838	1896	EDA			0.0471358	0.843986	0.982678	8
SL017188	GSK-3 alpha/beta	P49840 P49841	2931 2932	GSK3A GSK3B			-0.030571	0.848086	0.982678	3
SL010492	CAMK2B	Q13554	816	CAMK2B			-0.0419915	0.849289	0.982678	4
SL014270	CLM6	Q08708	10871	CD300C			-0.034807	0.849827	0.982678	3
SL004876	Kallistatin	P29622	5267	SERPI4			-0.0457527	0.850032	0.982678	3
SL003280	HMG-1	P09429	3146	HMGB1			0.0497254	0.850413	0.982678	5
SL007181	TYK2	P29597	7297	TYK2			0.0413475	0.852369	0.982678	3
SL003183	IP-10	P02778	3627	CXCL10		1	0.0476936	0.852377	0.982678	5
SL000481	IL-5	P05113	3567	IL5			0.0389789	0.852516	0.982678	4
SL003300	HCC-4	O15467	6360	CCL16			0.0366509	0.853502	0.982678	4
SL004742	Afamin	P43652	173	AFM			0.0299466	0.85399	0.982678	1
SL007502	ST4S6	Q7LFX5	51363	CHST15			0.0339336	0.854178	0.982678	3
SL000087	IL-6	P05231	3569	IL6			0.042303	0.854182	0.982678	4
SL004712	SDF-1	P48061	6387	CXCL12			0.0328808	0.85615	0.982678	1
SL006088	Sphingosine kise 1	Q9NYA1	8877	SPHK1			0.0298695	0.856719	0.982678	3
SL004080	BMPR1A	P36894	657	BMPR1A			-0.0392642	0.858563	0.982678	4
SL005703	Notch 1	P46531	4851	NOTCH1			-0.0300721	0.859802	0.982678	3
SL009089	PGCB	Q96GW7	63827	BCAN			-0.044509	0.860147	0.982678	5
SL007547	TIMD3	Q8TDQ0	84868	HAVCR2			0.0309782	0.861984	0.982678	2
SL004016	CXCL16 soluble	Q9H2A7	58191	CXCL16			0.0292896	0.86275	0.982678	1
SL000554	PKC-D	Q05655	5580	PRKCD			-0.0359007	0.865229	0.982678	2
SL004636	Flt-3	P36888	2322	FLT3			0.033369	0.865322	0.982678	4
SL010449	Carbonic Anhydrase X	Q9NS85	56934	CA10			0.052686	0.86739	0.982678	3
SL000497	Laminin	P25391 P07942 P11047	284217 3912 3915	LAMA1 LAMB1 LAMC1			0.0336404	0.867661	0.982678	3
SL004862	PD-L2	Q9BQ51	80380	PDCD1LG2			0.0384628	0.868005	0.982678	5
SL007056	BMP10	O95393	27302	BMP10			-0.0394924	0.870382	0.982678	6
SL003970	PTH	P01270	5741	PTH			0.05136	0.871661	0.982678	5
SL007423	IL-11 RA	Q14626	3590	IL11RA			-0.0371666	0.871981	0.982678	4
SL003220	C3adesArg	P01024	718	C3	Yes		0.0276875	0.872986	0.982678	0
SL003189	MIP-3b	Q99731	6363	CCL19			-0.0304248	0.873311	0.982678	6
SL004901	Protein disulfide-isomerase	P07237	5034	P4HB			0.0505372	0.873337	0.982678	2
SL007429	GPNMB	Q14956	10457	GPNMB			0.0333799	0.87401	0.982678	6
SL011629	AIP	O00170	9049	AIP			-0.0318399	0.875802	0.982678	2
SL011071	PDGF-CC	Q9NRA1	56034	PDGFC			-0.0407535	0.877188	0.982678	4
SL000526	MMP-8	P22894	4317	MMP8			0.0349636	0.877558	0.982678	2
SL010467	RGMA	Q96B86	56963	RGMA			0.0380628	0.8781	0.982678	5
SL008956	ARSB	P15848	411	ARSB			0.0593823	0.878202	0.982678	6
SL004866	Carbonic anhydrase I	P00915	759	CA1			-0.0334857	0.878324	0.982678	0
SL000530	OSM	P13725	5008	OSM			-0.0379382	0.879329	0.982678	7
SL000535	PDGF-AA	P04085	5154	PDGFA			-0.0296141	0.879637	0.982678	5
SL011628	DBNL	Q9UJU6	28988	DBNL			0.0438506	0.87988	0.982678	3
SL000300	b-Endorphin	P01189	5443	POMC			-0.0323115	0.880099	0.982678	3
SL010493	CAMK2D	Q13557	817	CAMK2D			0.0346163	0.880318	0.982678	3
SL012740	ATS15	Q8TE58	170689	ADAMTS15			-0.0416028	0.880661	0.982678	3
SL004698	HPV E7 Type18	P06788	1489089	Human-virus			-0.0289179	0.880841	0.982678	7
SL005210	Nr-CAM	Q92823	4897	NRCAM			-0.0281557	0.882411	0.983138	1
SL000322	C6	P13671	729	C6		1	0.0416182	0.882996	0.983138	6
SL003201	VEGF sR2	P35968	3791	KDR			-0.0295517	0.883943	0.983224	4
SL005213	RELT	Q969Z4	84957	RELT			0.0343612	0.885277	0.983738	5
SL004856	Desmoglein-1	Q02413	1828	DSG1			-0.0349677	0.887	0.98387	6
SL005256	Histone H1.2	P16403	3006	HIST1H1C			0.0378548	0.88978	0.98387	6
SL005508	Carbonic anhydrase 9	Q16790	768	CA9			0.0251835	0.891104	0.98387	4
SL000252	a2-Macroglobulin	P01023	2	A2M		5	0.0282636	0.892638	0.98387	1
SL000022	D-dimer	P02671 P02675 P02679	2243 2244 2266	FGA FGB FGG			-0.0274386	0.893036	0.98387	4
SL000323	C7	P10643	730	C7			-0.0254839	0.893924	0.98387	6
SL010373	FCAR	P24071	2204	FCAR			-0.0364974	0.893975	0.98387	7
SL004367	DKK1	O94907	22943	DKK1			-0.0261925	0.894406	0.98387	5
SL004692	CLF-1/CLC Complex	O75462 Q9UBD9	9244 23529	CRLF1 CLCF1			0.0413964	0.895284	0.98387	7
SL008644	BST1	Q10588	683	BST1			0.0302283	0.896276	0.98387	4
SL009951	WNT7A	O00755	7476	WNT7A			0.0409587	0.897663	0.98387	5
SL011528	RS7	P62081	6201	RPS7			0.0351764	0.897778	0.98387	7
SL014470	BCAR3	O75815	8412	BCAR3			-0.0415589	0.897955	0.98387	5
SL004159	TRAIL R4	Q9UBN6	8793	TNFRSF10D		1	0.0259472	0.898323	0.98387	4
SL010510	PAK7	Q9P286	57144	PAK7			-0.0306995	0.898789	0.98387	6
SL002075	IFN-aA	P01563	3440	IF2			-0.0498533	0.899339	0.98387	3
SL004939	PTP-1B	P18031	5770	PTPN1			-0.0250813	0.900353	0.984026	3
SL007403	DMP1	Q13316	1758	DMP1			-0.0282698	0.902775	0.984799	5
SL001797	Kallikrein 6	Q92876	5653	KLK6			0.0293508	0.905854	0.984799	4
SL016128	TXD12	O95881	51060	TXNDC12			-0.0186577	0.906748	0.984799	1
SL010612	Dkk-4	Q9UBT3	27121	DKK4			-0.0250106	0.907688	0.984799	4
SL006476	NMT1	P30419	4836	NMT1			-0.0200833	0.907733	0.984799	2
SL004015	TAFI	Q96IY4	1361	CPB2			0.0234728	0.908177	0.984799	2
SL004258	Adiponectin	Q15848	9370	ADIPOQ			-0.0195844	0.908343	0.984799	3
SL004466	Heparin cofactor II	P05546	3053	SERPIND1			-0.0238137	0.908455	0.984799	2
SL004346	IL-20	Q9NYY1	50604	IL20			-0.0587657	0.908911	0.984799	3
SL011448	TNR4	P43489	7293	TNFRSF4			-0.0326708	0.91161	0.985872	7
SL004863	TAJ	Q9NS68	55504	TNFRSF19			-0.0329791	0.911958	0.985872	6
SL004872	EDAR	Q9UNE0	10913	EDAR			-0.0214853	0.912731	0.985872	3
SL006913	FYN	P06241	2534	FYN			-0.0213259	0.914263	0.985872	5
SL006522	LG3BP	Q08380	3959	LGALS3BP			0.0226048	0.914268	0.985872	5
SL000565	Renin	P00797	5972	REN			-0.019688	0.915369	0.986118	3
SL010515	RPS6KA3	P51812	6197	RPS6KA3			0.0221688	0.916624	0.986528	3
SL004919	Peroxiredoxin-1	Q06830	5052	PRDX1			-0.0222983	0.919873	0.988956	1
SL014130	CHST6	Q9GZX3	4166	CHST6			0.0246715	0.921316	0.988956	5
SL000695	Lipocalin 2	P80188	3934	LCN2	Yes	1	-0.0213605	0.921805	0.988956	5
SL016148	C34 gp41 HIV Fragment	Q70626	None	Human-virus			-0.021703	0.92248	0.988956	5
SL008414	EphB6	O15197	2051	EPHB6			0.0243608	0.923259	0.988956	8
SL006892	ABL1	P00519	25	ABL1			0.0326301	0.924749	0.989071	3
SL013489	AMNLS	Q9BXJ7	81693	AMN			-0.0229137	0.925354	0.989071	4
SL007206	TSP2	P35442	7058	THBS2			-0.0210963	0.925995	0.989071	4
SL004635	CD30 Ligand	P32971	944	TNFSF8			0.0224247	0.92724	0.989465	6
SL011509	PYY	P10082	5697	PYY			-0.0164355	0.928453	0.989824	4
SL007651	FGF23	Q9GZV9	8074	FGF23			-0.0249502	0.930076	0.990619	8
SL000658	GAS1	P54826	2619	GAS1			0.0238134	0.93553	0.991982	4
SL004940	PTP-1C	P29350	5777	PTPN6			-0.0140768	0.935577	0.991982	1
SL007328	JAG1	P78504	182	JAG1			0.0159385	0.936232	0.991982	3
SL001897	SPINT2	O43291	10653	SPINT2			-0.0158673	0.936989	0.991982	6
SL000383	CK-MM	P06732	1158	CKM			0.0149976	0.938664	0.991982	4
SL004750	DEAD-box protein 19B	Q9UMR2	11269	DDX19B			-0.023142	0.938934	0.991982	7
SL007022	HNRPQ	O60506	10492	SYNCRIP			0.0180699	0.939536	0.991982	6
SL004351	IL-17E	Q9H293	64806	IL25			-0.016861	0.939782	0.991982	3
SL005230	UNC5H3	O95185	8633	UNC5C			0.0136063	0.939852	0.991982	3
SL006448	HRG	P04196	3273	HRG		1	0.0150843	0.940143	0.991982	3
SL010619	TPSG1	Q9NRR2	25823	TPSG1			0.0188652	0.946481	0.996964	3
SL009791	hnRNP A/B	Q99729	3182	HNRNPAB			-0.0161443	0.94663	0.996964	4
SL014108	LRRT3	Q86VH5	347731	LRRTM3			0.0169615	0.950163	0.998621	2
SL017614	PKB a/b/g	Family	None	None			-0.0113887	0.951557	0.998621	2
SL004689	WISP-1	O95388	8840	WISP1			0.0132656	0.95214	0.998621	3
SL003679	IGF-II receptor	P11717	3482	IGF2R			0.0112791	0.95382	0.998621	2
SL004857	Desmoglein-2	Q14126	1829	DSG2			0.0106644	0.955306	0.998621	2
SL003647	annexin VI	P08133	309	ANXA6	Yes		0.0127382	0.955329	0.998621	9
SL001902	BCAM	P50895	4059	BCAM			0.0143531	0.956469	0.998621	3
SL008178	DERM	Q07507	1805	DPT			-0.0119011	0.956632	0.998621	4
SL002561	PTHrP	P12272	5744	PTHLH			0.0117541	0.957211	0.998621	3
SL007059	LY86	O95711	9450	LY86			0.0126492	0.957829	0.998621	3
SL004149	IL-13 Ra1	P78552	3597	IL13RA1			-0.0125354	0.96157	0.998621	3
SL004146	IL-1 R4	Q01638	9173	IL1RL1			0.00964271	0.962012	0.998621	4
SL004844	EphA5	P54756	2044	EPHA5			0.011393	0.962861	0.998621	4
SL000613	uPA	P00749	5328	PLAU			0.00870801	0.962873	0.998621	4
SL007747	TBK1	Q9UHD2	29110	TBK1			0.0110708	0.963494	0.998621	5
SL004771	Aurora kise A	O14965	6790	AURKA			-0.0110972	0.963707	0.998621	6
SL008378	4EBP2	Q13542	1979	EIF4EBP2			-0.0119078	0.964899	0.998621	3
SL000299	b-ECGF	P05230	2246	FGF1			-0.013418	0.966823	0.998621	5
SL006091	NCK1	P16333	4690	NCK1			-0.0144047	0.968239	0.998621	6
SL000057	Thymidine kise	P04183	7083	TK1			-0.00794459	0.970561	0.998621	6
SL000409	ERK-1	P27361	5595	MAPK3			-0.00579306	0.971907	0.998621	2
SL004850	IL-17 sR	Q96F46	23765	IL17RA			-0.00685066	0.973431	0.998621	2
SL003329	HCC-1	Q16627	6358	CCL14			0.00594132	0.974519	0.998621	2
SL005197	LIMP II	Q14108	950	SCARB2			0.00878738	0.975096	0.998621	8
SL003200	sTie-2	Q02763	7010	TEK			0.00661079	0.975129	0.998621	1
SL001753	Sialoadhesin	Q9BZZ2	6614	SIGLEC1			0.0136117	0.975334	0.998621	3
SL000047	IGF-I	P05019	3479	IGF1			0.00476706	0.979842	0.998621	3
SL004068	Granzyme B	P10144	3002	GZMB			-0.00768314	0.983224	0.998621	5
SL010522	CDK8/cyclin C	P49336 P24863	1024 892	CDK8 CCNC			0.00361934	0.983924	0.998621	4
SL007752	DAPK2	Q9UIK4	23604	DAPK2			0.00597623	0.983942	0.998621	9
SL002695	Glutamate carboxypeptidase	Q96KP4	55748	CNDP2			0.00573323	0.984907	0.998621	4
SL006912	FGR	P09769	2268	FGR			-0.00576038	0.985297	0.998621	7
SL005572	Gelsolin	P06396	2934	GSN		1	0.00362885	0.98543	0.998621	3
SL003176	I-309	P22362	6346	CCL1			-0.00416894	0.985565	0.998621	6
SL010369	Carbonic Anhydrase IV	P22748	762	CA4			0.00457138	0.986773	0.998621	5
SL003542	NG36	Q96KQ7	10919	EHMT2			0.0036916	0.987287	0.998621	5
SL016548	AMPK a1b1g1	Q13131 Q9Y478 P54619	5562 5564 5571	PRKAA1 PRKAB1 PRKAG1			-0.00461874	0.987664	0.998621	5
SL004871	DR6	O75509	27242	TNFRSF21			0.00292464	0.987999	0.998621	4
SL014228	SLAF6	Q96DU3	114836	SLAMF6			-0.00418489	0.988009	0.998621	5
SL006512	HGFA	Q04756	3083	HGFAC			-0.00243269	0.989001	0.998621	4
SL004646	Layilin	Q6UX15	143903	LAYN			-0.00338475	0.989436	0.998621	3
SL004336	FGF-18	O76093	8817	FGF18			0.00402139	0.990092	0.998621	4
SL005199	MICA	Q29983	4276	MICA			-0.00186757	0.991441	0.998621	3
SL011772	PESC	O00541	23481	PES1			-0.00196606	0.992009	0.998621	2
SL002539	OPG	O00300	4982	TNFRSF11B			0.00266472	0.992105	0.998621	8
SL005206	NKp44	O95944	9436	NCR2			-0.00348545	0.992229	0.998621	3
SL002081	Cadherin-5	P33151	1003	CDH5			-0.00120273	0.994721	0.998621	2
SL005174	IL-17B R	Q9NRM6	55540	IL17RB			-0.00122245	0.99512	0.998621	3
SL005189	IL-7 Ra	P16871	3575	IL7R			0.00194477	0.995503	0.998621	3
SL002517	TNF-a	P01375	7124	TNF		2	-0.00161035	0.996198	0.998621	6
SL011616	IF4A3	P38919	9775	EIF4A3			0.00151527	0.996593	0.998621	8
SL007261	AMPM2	P50579	10988	METAP2			0.000673611	0.997116	0.998621	3
SL003196	TARC	Q92583	6361	CCL17			-0.000610011	0.997197	0.998621	0
SL010516	SRCN1	P12931	6714	SRC			-0.000572892	0.997368	0.998621	4
SL004486	VEGF-C	P49767	7424	VEGFC			-0.000641049	0.997594	0.998621	5
SL003993	BMP-6	P22004	654	BMP6			-0.000859707	0.997736	0.998621	6
SL003308	IL-4 sR	P24394	3566	IL4R			-0.000466214	0.998798	0.998798	8

## Sheet: S5 - TwinsUK CANTAB PAL_sr 1999
SOMAmer ID	Analyte name (as provided by SomaLogic)	UniProt ID	Entrez Gene ID	Entrez Gene Symbol	Calibration Scale Factors in the tail of the distribution	Number of independent research cohorts in which the blood level of this protein has associated with an AD-related phenotype (Chiam et al)	Beta	P-value	Q-value	Number of excluded protein outlliers
SL000020	Apo B	P04114	338	APOB		2	-0.420132	0.000115826	0.130767	3
SL005215	Siglec-3	P20138	945	CD33			0.319858	0.00415039	0.89123	3
SL003326	I-TAC	O14625	6373	CXCL11			0.331853	0.00467007	0.89123	5
SL001868	CASA	P47710	1446	CSN1S1			-0.416226	0.0050882	0.89123	6
SL000541	Plasminogen	P00747	5340	PLG			-0.356358	0.00517444	0.89123	7
SL006523	MFGM	Q08431	4240	MFGE8			-0.341621	0.00562708	0.89123	5
SL008177	C1QBP	Q07021	708	C1QBP			-0.344256	0.00584458	0.89123	5
SL004326	TNFSF18	Q9UNG2	8995	TNFSF18			-0.666675	0.00739575	0.89123	5
SL001729	G-CSF	P09919	1440	CSF3		2	-0.421613	0.00751986	0.89123	5
SL003198	Tescin	P24821	3371	TNC		2	0.351313	0.00959492	0.89123	3
SL003440	PAFAH	Q13093	7941	PLA2G7			-0.298046	0.0101116	0.89123	2
SL010391	WFKN2	Q8TEU8	124857	WFIKKN2			-0.295892	0.0113914	0.89123	2
SL003918	kallikrein 13	Q9UKR3	26085	KLK13			-0.33904	0.0122515	0.89123	3
SL005797	PIGR	P01833	5284	PIGR			-0.36406	0.0128787	0.89123	5
SL000324	C8	P07357 P07358 P07360	731 732 733	C8A C8B C8G		2	-0.338859	0.0133457	0.89123	2
SL003362	C3d	P01024	718	C3			0.424145	0.0145419	0.89123	6
SL004698	HPV E7 Type18	P06788	1489089	Human-virus			-0.314767	0.0149485	0.89123	7
SL000493	LDH-H 1	P07195	3945	LDHB			0.291712	0.0153027	0.89123	5
SL006803	ANGL3	Q9Y5C1	27329	ANGPTL3			0.500266	0.0158771	0.89123	2
SL012698	KI2L4	Q99706	3805	KIR2DL4			0.325551	0.0185106	0.89123	4
SL004136	Dtk	Q06418	7301	TYRO3			-0.328494	0.0212103	0.89123	3
SL010450	CD48	P09326	962	CD48			0.370379	0.0220382	0.89123	3
SL006480	TRY3	P35030	5646	PRSS3			-0.458087	0.0220726	0.89123	5
SL011499	PH	P01298	5539	PPY		5	-0.280632	0.0221792	0.89123	2
SL004672	BCMA	Q02223	608	TNFRSF17			0.299583	0.0222926	0.89123	4
SL003043	TIMP-3	P35625	7078	TIMP3			0.266736	0.0229105	0.89123	6
SL001797	Kallikrein 6	Q92876	5653	KLK6			-0.376897	0.0245532	0.89123	4
SL004588	IL-1 R AcP	Q9NPH3	3556	IL1RAP			-0.257803	0.0248898	0.89123	3
SL003770	SARP-2	Q8N474	6422	SFRP1			-0.27133	0.0267466	0.89123	2
SL004137	EphA1	P21709	2041	EPHA1			-0.288797	0.0305608	0.89123	4
SL000403	Endostatin	P39060	80781	COL18A1			-0.329549	0.0316478	0.89123	9
SL004183	P-Cadherin	P22223	1001	CDH3			-0.219943	0.0319624	0.89123	1
SL010467	RGMA	Q96B86	56963	RGMA			-0.272729	0.032082	0.89123	5
SL005629	GK	Q9UJ70	55577	GK			0.302028	0.0329129	0.89123	2
SL000509	Lymphotoxin b R	P36941	4055	LTBR			-0.262758	0.0330418	0.89123	7
SL010464	LRIG3	Q6UXM1	121227	LRIG3			-0.300311	0.0332167	0.89123	5
SL004415	ACE2	Q9BYF1	59272	ACE2			0.259061	0.0351162	0.89123	5
SL005231	UNC5H4	Q6UXZ4	137970	UNC5D			-0.244209	0.0356768	0.89123	5
SL004856	Desmoglein-1	Q02413	1828	DSG1			-0.326064	0.0381922	0.89123	6
SL000142	TS	P04818	7298	TYMS			-0.427153	0.039328	0.89123	5
SL003104	Eotaxin-2	O00175	6369	CCL24			0.366286	0.040083	0.89123	5
SL009629	MBD4	O95243	8930	MBD4			0.440603	0.0403622	0.89123	10
SL004635	CD30 Ligand	P32971	944	TNFSF8			0.320887	0.0405322	0.89123	6
SL000024	TF	P13726	2152	F3			-0.254517	0.0410661	0.89123	3
SL006460	GP1BA	P07359	2811	GP1BA			-0.295666	0.0434556	0.89123	3
SL001943	IL-6 sRa	P08887	3570	IL6R			0.231823	0.0447705	0.89123	3
SL004492	TLR2	O60603	7097	TLR2			-0.231571	0.0459964	0.89123	2
SL005174	IL-17B R	Q9NRM6	55540	IL17RB			0.209959	0.0461077	0.89123	3
SL000133	MIP-3a	P78556	6364	CCL20			0.289748	0.0462309	0.89123	6
SL004348	IFN-lambda 1	Q8IU54	282618	IL29			0.273604	0.0464339	0.89123	2
SL004716	JNK2	P45984	5601	MAPK9			-0.309247	0.0490367	0.89123	2
SL004016	CXCL16 soluble	Q9H2A7	58191	CXCL16			-0.209657	0.0509453	0.89123	1
SL005159	EPO-R	P19235	2057	EPOR			0.54901	0.0510431	0.89123	3
SL003080	MIF	P14174	4282	MIF			0.239154	0.0513746	0.89123	4
SL005630	PSA6	P60900	5687	PSMA6			0.226043	0.0525511	0.89123	1
SL000343	Cathepsin B	P07858	1508	CTSB			0.284398	0.0539082	0.89123	4
SL006119	TFF3	Q07654	7033	TFF3			0.324515	0.0557408	0.89123	6
SL012469	GPC5	P78333	2262	GPC5			-0.235475	0.0559972	0.89123	2
SL004671	BAFF Receptor	Q96RJ3	115650	TNFRSF13C			-0.347931	0.0574114	0.89123	4
SL011100	CD226	Q15762	10666	CD226			-0.372752	0.0579719	0.89123	5
SL005201	MIS	P03971	268	AMH			-0.270653	0.0596102	0.89123	1
SL000300	b-Endorphin	P01189	5443	POMC			-0.24709	0.0597076	0.89123	3
SL004639	TrkC	Q16288	4916	NTRK3			-0.247025	0.0617823	0.89123	4
SL003915	kallikrein 8	O60259	11202	KLK8			-0.191604	0.0623963	0.89123	5
SL007121	CATE	P14091	1510	CTSE			-0.243996	0.0647168	0.89123	7
SL004938	CaMKK alpha	Q8N5S9	84254	CAMKK1			0.27291	0.0648825	0.89123	3
SL008644	BST1	Q10588	683	BST1			-0.246793	0.0659336	0.89123	4
SL010494	CDK1/cyclin B	P06493 P14635	983 891	CDC2 CCNB1			0.364933	0.0663788	0.89123	1
SL010375	ASAH2	Q9NR71	56624	ASAH2			-0.213405	0.0665081	0.89123	3
SL001815	Mn SOD	P04179	6648	SOD2			-0.238497	0.067359	0.89123	2
SL012538	ARMEL	Q49AH0	441549	CDNF			-0.272425	0.068762	0.89123	3
SL007207	TSP4	P35443	7060	THBS4			-0.210068	0.0687707	0.89123	2
SL005236	NovH	P48745	4856	NOV			-0.439468	0.0691069	0.89123	5
SL003849	FGF9	P31371	2254	FGF9			0.338259	0.0709574	0.89123	4
SL005358	prostatic binding protein	P30086	5037	PEBP1			0.247395	0.0713252	0.89123	4
SL004725	Hat1	O14929	8520	HAT1			0.387413	0.0716397	0.89123	4
SL006397	NRP1	O14786	8829	NRP1			0.21875	0.0724263	0.89123	2
SL004812	Triosephosphate isomerase	P60174	7167	TPI1			0.2332	0.0735799	0.89123	5
SL010458	Endocan	Q9NQ30	11082	ESM1			0.306616	0.0740188	0.89123	4
SL004670	Artemin	Q5T4W7	9048	ARTN			0.317344	0.0743581	0.89123	6
SL002621	Midkine	P21741	4192	MDK	Yes		0.21353	0.0752567	0.89123	6
SL004759	eIF-5	P55010	1983	EIF5			0.362391	0.0766081	0.89123	1
SL000091	PSA-ACT	P07288 P01011	354 12	KLK3 SERPI3		1	-0.197983	0.0770159	0.89123	2
SL006197	DJ homolog	Q96DA6	131118	DJC19			0.356322	0.0801007	0.89123	1
SL013489	AMNLS	Q9BXJ7	81693	AMN			-0.235964	0.080168	0.89123	4
SL003171	FGF-4	P08620	2249	FGF4			0.254844	0.080399	0.89123	5
SL008822	EMR2	Q9UHX3	30817	EMR2			0.254426	0.0807617	0.89123	4
SL001905	Mesothelin	Q13421	10232	MSLN			0.30145	0.0810496	0.89123	10
SL007237	MP2K4	P45985	6416	MAP2K4			-0.214545	0.0813144	0.89123	5
SL014269	KI3L2	P43630	3812	KIR3DL2			0.348438	0.0816102	0.89123	4
SL004742	Afamin	P43652	173	AFM			-0.185655	0.0819199	0.89123	1
SL005165	Galectin-4	P56470	3960	LGALS4			0.290758	0.083416	0.89123	2
SL010520	AURKB	Q96GD4	9212	AURKB			-0.230937	0.0845418	0.89123	3
SL010519	ZAP70	P43403	7535	ZAP70			-0.289214	0.0858585	0.89123	7
SL004260	resistin	Q9HD89	56729	RETN		2	-0.205616	0.0875894	0.89123	3
SL010250	Stress-induced-phosphoprotein 1	P31948	10963	STIP1			0.199412	0.0890857	0.89123	4
SL005185	IL-23 R	Q5VWK5	149233	IL23R			0.213639	0.0904721	0.89123	2
SL004589	Azurocidin	P20160	566	AZU1			0.191623	0.0922901	0.89123	2
SL000017	vWF	P04275	7450	VWF		2	0.182672	0.0930023	0.89123	0
SL005224	Thrombopoietin Receptor	P40238	4352	MPL			0.326456	0.0944903	0.89123	4
SL000283	b2-Microglobulin	P61769	567	B2M		2	0.298385	0.0961993	0.89123	6
SL003328	Factor I	P05156	3426	CFI		1	0.20958	0.0963126	0.89123	5
SL008909	LGMN	Q99538	5641	LGMN			0.211667	0.0966004	0.89123	6
SL008072	CO8A1	P27658	1295	COL8A1			-0.201255	0.0972846	0.89123	5
SL005161	FGF-12	P61328	2257	FGF12			0.444137	0.097758	0.89123	8
SL011630	SE6L2	Q6UXD5	26470	SEZ6L2			0.197367	0.0978803	0.89123	5
SL000605	Ubiquitin+1	P62979	6233	RPS27A			0.220733	0.0986548	0.89123	0
SL006923	TBP	P20226	6908	TBP			0.453427	0.0995147	0.89123	5
SL004332	EG-VEGF	P58294	84432	PROK1			0.328151	0.0996667	0.89123	6
SL009207	Dyctin subunit 2	Q13561	10540	DCTN2			0.306478	0.0997012	0.89123	4
SL000064	Kallikrein 7	P49862	5650	KLK7			-0.256503	0.100383	0.89123	5
SL000268	Angiostatin	P00747	5340	PLG		2	-0.223006	0.100983	0.89123	5
SL005170	ICOS	Q9Y6W8	29851	ICOS			0.341882	0.101587	0.89123	5
SL004438	Cystatin M	Q15828	1474	CST6			-0.219722	0.102479	0.89123	2
SL006992	MATN3	O15232	4148	MATN3			-0.357736	0.103982	0.89123	7
SL001802	IFN-g	P01579	3458	IFNG			0.181922	0.104846	0.89123	2
SL003703	BFL1	Q16548	597	BCL2A1			-0.254809	0.105122	0.89123	3
SL003685	PBEF	P43490	10135	MPT			-0.225602	0.10539	0.89123	4
SL004015	TAFI	Q96IY4	1361	CPB2			-0.186334	0.105992	0.89123	2
SL008102	MDHC	P40925	4190	MDH1			0.256082	0.107984	0.89123	3
SL004140	Ephrin-A4	P52798	1945	EF4			-0.199935	0.110716	0.89123	4
SL007328	JAG1	P78504	182	JAG1			-0.181086	0.11361	0.89123	3
SL000470	IL-11	P20809	3589	IL11		1	0.250855	0.114345	0.89123	7
SL004180	CD30	P28908	943	TNFRSF8			-0.229106	0.115776	0.89123	6
SL004347	IL-22	Q9GZX6	50616	IL22			0.193004	0.116552	0.89123	5
SL000440	Hemopexin	P02790	3263	HPX		2	-0.203779	0.116688	0.89123	2
SL004153	M-CSF R	P07333	1436	CSF1R			0.252576	0.116772	0.89123	5
SL005679	TCTP	P13693	7178	TPT1			0.188499	0.117137	0.89123	5
SL004605	40S ribosomal protein SA	P08865	3921	RPSA			-0.190725	0.117405	0.89123	4
SL004349	IFN-lambda 2	Q8IZJ0	282616	IL28A			0.273434	0.118137	0.89123	7
SL004353	IL-17D	Q8TAD2	53342	IL17D			-0.21264	0.118406	0.89123	7
SL014094	GP114	Q8IZF4	221188	GPR114			-0.429863	0.119136	0.89123	3
SL003655	Transketolase	P29401	7086	TKT			0.207726	0.119165	0.89123	5
SL010371	CD39	P49961	953	ENTPD1			-0.218748	0.119616	0.89123	2
SL008039	AK1A1	P14550	10327	AKR1A1			0.218448	0.119852	0.89123	6
SL014208	CRTAM	O95727	56253	CRTAM			0.248479	0.120218	0.89123	4
SL004209	annexin II	P07355	302	ANXA2			-0.211198	0.121142	0.89123	2
SL005158	DC-SIGNR	Q9H2X3	10332	CLEC4M			-0.169742	0.121291	0.89123	3
SL003648	Rab GDP dissociation inhibitor beta	P50395	2665	GDI2			0.203584	0.121615	0.89123	1
SL008309	RTN4	Q9NQC3	57142	RTN4			0.186816	0.12275	0.89123	3
SL007100	LKHA4	P09960	4048	LTA4H			-0.179177	0.122841	0.89123	2
SL010390	URB	Q76M96	151887	CCDC80			-0.192264	0.123745	0.89123	5
SL001777	Cystatin C	P01034	1471	CST3		1	0.232949	0.1238	0.89123	5
SL000522	MMP-12	P39900	4321	MMP12			-0.19185	0.123971	0.89123	3
SL003309	LBP	P18428	3929	LBP			-0.150896	0.123974	0.89123	6
SL011404	PDE4D	Q08499	5144	PDE4D			-0.343574	0.127073	0.89123	3
SL004141	Ephrin-A5	P52803	1946	EF5			-0.18219	0.128375	0.89123	3
SL007022	HNRPQ	O60506	10492	SYNCRIP			-0.266296	0.130339	0.89123	6
SL014070	SLIK5	O94991	26050	SLITRK5			-0.187195	0.13077	0.89123	2
SL003305	IL-2 sRa	P01589	3559	IL2RA			0.297129	0.130834	0.89123	5
SL004133	BMP RII	Q13873	659	BMPR2			-0.408779	0.131028	0.89123	6
SL004851	ALK-1	P37023	94	ACVRL1			0.2122	0.131447	0.89123	3
SL000591	TIMP-1	P01033	7076	TIMP1		1	0.237315	0.131867	0.89123	3
SL006970	DLL1	O00548	28514	DLL1			0.173138	0.131937	0.89123	3
SL004901	Protein disulfide-isomerase	P07237	5034	P4HB			-0.312645	0.132617	0.89123	2
SL003303	CCL28	Q9NRJ3	56477	CCL28			0.183971	0.134207	0.89123	5
SL005392	Arylsulfatase A	P15289	410	ARSA			0.244132	0.136193	0.89123	4
SL004891	hnRNP A2/B1	P22626	3181	HNRNPA2B1			0.272908	0.137423	0.89123	5
SL006542	FCN2	Q15485	2220	FCN2			-0.209009	0.137738	0.89123	3
SL004724	MOZ	Q92794	7994	KAT6A			0.345168	0.138175	0.89123	2
SL009628	ING1	Q9UK53	3621	ING1			0.147032	0.140619	0.89123	3
SL010378	RET	P07949	5979	RET			-0.178781	0.140672	0.89123	4
SL005087	IGFBP-7	Q16270	3490	IGFBP7			0.201383	0.140673	0.89123	1
SL002519	ERBB3	P21860	2065	ERBB3			-0.215184	0.140958	0.89123	5
SL002517	TNF-a	P01375	7124	TNF		2	-0.258958	0.141518	0.89123	6
SL002539	OPG	O00300	4982	TNFRSF11B			-0.270199	0.142093	0.89123	8
SL000009	ERBB2	P04626	2064	ERBB2			0.217337	0.143512	0.89123	7
SL005263	RAP	P30533	4043	LRPAP1			0.3442	0.144042	0.89123	10
SL012248	FAK1	Q05397	5747	PTK2			0.251911	0.145262	0.89123	7
SL000563	RANTES	P13501	6352	CCL5		1	0.225733	0.14546	0.89123	5
SL004908	Tropomyosin 2	P07951	7169	TPM2			-0.275388	0.145591	0.89123	6
SL003753	DLC8	P63167	8655	DYNLL1			0.305071	0.145839	0.89123	9
SL004712	SDF-1	P48061	6387	CXCL12			0.182915	0.146041	0.89123	1
SL000038	MCP-1	P13500	6347	CCL2			0.290856	0.146162	0.89123	7
SL000668	CD36 ANTIGEN	P16671	948	CD36			0.19506	0.14712	0.89123	4
SL011510	Somatostatin-28	P61278	6750	SST			0.236084	0.148023	0.89123	4
SL004697	HPV E7 Type 16	P03129	1489079	Human-virus			0.273211	0.148516	0.89123	5
SL002078	TGF-b R II	P37173	7048	TGFBR2			0.215747	0.149099	0.89123	7
SL013490	BOC	Q9BWV1	91653	BOC			-0.202734	0.15017	0.89123	4
SL011509	PYY	P10082	5697	PYY			-0.185777	0.150824	0.89123	4
SL002541	sRANKL	O14788	8600	TNFSF11			-0.186677	0.152081	0.89123	4
SL004939	PTP-1B	P18031	5770	PTPN1			-0.188154	0.152332	0.89123	3
SL011772	PESC	O00541	23481	PES1			0.188599	0.153237	0.89123	2
SL006675	CKAP2	Q8WWK9	26586	CKAP2			-0.205495	0.153558	0.89123	5
SL005189	IL-7 Ra	P16871	3575	IL7R			-0.291954	0.153603	0.89123	3
SL000480	IL-4	P05112	3565	IL4			0.229579	0.153719	0.89123	3
SL009790	RUXF	P62306	6636	SNRPF			-0.23718	0.154987	0.89123	7
SL000164	Myoglobin	P02144	4151	MB			0.171894	0.157174	0.89123	1
SL003201	VEGF sR2	P35968	3791	KDR			-0.238443	0.158791	0.89123	4
SL005574	Aminoacylase-1	Q03154	95	ACY1			-0.189179	0.159893	0.89123	7
SL004760	PAFAH beta subunit	P68402	5049	PAFAH1B2			0.152051	0.160143	0.89123	2
SL000088	TGF-b2	P61812	7042	TGFB2			0.212225	0.160731	0.89123	7
SL000131	PC	P12004	5111	PC			0.292473	0.161481	0.89123	8
SL004296	Myokise human	P00568	203	AK1			0.200712	0.16165	0.89123	2
SL003993	BMP-6	P22004	654	BMP6			-0.217081	0.163159	0.89123	6
SL005214	Semaphorin-6A	Q9H2E6	57556	SEMA6A			-0.184341	0.16331	0.89123	3
SL005218	Siglec-7	Q9Y286	27036	SIGLEC7			0.162161	0.163627	0.89123	2
SL003690	RANK	Q9Y6Q6	8792	TNFRSF11A			0.317343	0.164215	0.89123	4
SL000305	b-NGF	P01138	4803	NGF			0.233604	0.166257	0.89123	4
SL005250	Chymase	P23946	1215	CMA1			0.26733	0.166477	0.89123	4
SL007049	CYTF	O76096	8530	CST7			-0.200607	0.167078	0.89123	6
SL000325	C9	P02748	735	C9			0.188787	0.167622	0.89123	5
SL008421	ATS1	Q9UHI8	9510	ADAMTS1			-0.195011	0.169551	0.89123	7
SL004156	TRAIL R1	O00220	8797	TNFRSF10A			0.208321	0.169687	0.89123	5
SL003301	Ck-b-8-1	P55773	6368	CCL23			-0.203117	0.170664	0.89123	6
SL011406	PDE7A	Q13946	5150	PDE7A			0.237966	0.172529	0.89123	5
SL006378	Esterase D	P10768	2098	ESD			-0.198916	0.172726	0.89123	3
SL014209	KLRF1	Q9NZS2	51348	KLRF1			0.287947	0.172728	0.89123	4
SL002640	PlGF	P49763	5228	PGF			0.256319	0.172921	0.89123	6
SL004365	TWEAK	O43508	8742	TNFSF12			0.315762	0.175329	0.89123	5
SL011232	CDC37	Q16543	11140	CDC37			0.163059	0.175701	0.89123	6
SL000554	PKC-D	Q05655	5580	PRKCD			-0.146615	0.17593	0.89123	2
SL011616	IF4A3	P38919	9775	EIF4A3			0.30637	0.176093	0.89123	8
SL006916	LCK	P06239	3932	LCK			0.325002	0.17615	0.89123	5
SL001897	SPINT2	O43291	10653	SPINT2			-0.177596	0.176313	0.89123	6
SL004919	Peroxiredoxin-1	Q06830	5052	PRDX1			0.18676	0.176991	0.89123	1
SL003862	CD40 ligand soluble	P29965	959	CD40LG			0.229794	0.177436	0.89123	5
SL003167	BLC	O43927	10563	CXCL13		1	0.131261	0.178227	0.89123	3
SL005187	IL-3 Ra	P26951	3563	IL3RA			0.180628	0.178555	0.89123	0
SL000337	Calpain I	P07384 P04632	823 826	CAPN1 CAPNS1			0.179878	0.179901	0.89123	4
SL000125	IL-1a	P01583	3552	IL1A		1	-0.440483	0.182466	0.89123	5
SL000158	PSMA	Q04609	2346	FOLH1			-0.197598	0.182681	0.89123	4
SL003280	HMG-1	P09429	3146	HMGB1			-0.200104	0.182829	0.89123	5
SL000271	Angiotensinogen	P01019	183	AGT			-0.192422	0.183537	0.89123	5
SL011448	TNR4	P43489	7293	TNFRSF4			0.260029	0.184243	0.89123	7
SL000587	Thyroglobulin	P01266	7038	TG			0.22655	0.184397	0.89123	3
SL014228	SLAF6	Q96DU3	114836	SLAMF6			0.245937	0.184621	0.89123	5
SL008378	4EBP2	Q13542	1979	EIF4EBP2			0.267341	0.185621	0.89123	3
SL004850	IL-17 sR	Q96F46	23765	IL17RA			0.153705	0.185876	0.89123	2
SL000565	Renin	P00797	5972	REN			0.188457	0.187276	0.89123	3
SL007804	BGN	P21810	633	BGN			-0.147767	0.188304	0.89123	1
SL004814	Coactosin-like protein	Q14019	23406	COTL1			-0.233677	0.190013	0.89123	5
SL014268	OX2G	P41217	4345	CD200			-0.163988	0.190245	0.89123	3
SL014069	PCSK7	Q16549	9159	PCSK7			-0.159854	0.190375	0.89123	2
SL012188	EP15R	Q9UBC2	58513	EPS15L1			0.170468	0.190533	0.89123	5
SL011708	ARP19	P56211	10776	ARPP19			0.148128	0.190934	0.89123	3
SL005207	NKp46	O76036	9437	NCR1			-0.16547	0.191152	0.89123	7
SL001737	STRATIFIN	P31947	2810	SFN			0.191939	0.191249	0.89123	4
SL003674	BCL2-like 1 protein	Q07817	598	BCL2L1			-0.193337	0.192025	0.89123	4
SL003190	MIP-5	Q16663	6359	CCL15		1	0.139829	0.192425	0.89123	2
SL007003	DHH	O43323	50846	DHH			0.155158	0.192738	0.89123	2
SL000640	Nidogen	P14543	4811	NID1			-0.153409	0.19316	0.89123	4
SL004334	FGF-16	O43320	8823	FGF16			0.149101	0.1951	0.89123	1
SL003739	DcR3	O95407	8771	TNFRSF6B			0.244814	0.195105	0.89123	4
SL007471	COLEC12	Q5KU26	81035	COLEC12			0.187116	0.195325	0.89123	4
SL004331	CNTF	P26441	1270	CNTF			0.332829	0.197855	0.89123	5
SL005153	CNTFR alpha	P26992	1271	CNTFR			-0.172592	0.198211	0.89123	2
SL011770	LCMT1	Q9UIC8	51451	LCMT1			-0.178522	0.201828	0.89123	4
SL005200	MICB	Q29980	4277	MICB			0.166512	0.201915	0.89123	2
SL003863	kallikrein 5	Q9Y337	25818	KLK5			-0.160328	0.20264	0.89123	4
SL004355	LD78-beta	P16619	414062	CCL3L1			-0.237287	0.202802	0.89123	2
SL014113	NLGNX	Q8N0W4	57502	NLGN4X			0.176204	0.203054	0.89123	3
SL010973	PSA1	P25786	5682	PSMA1			0.215404	0.203352	0.89123	3
SL003710	Caspase-2	P42575	835	CASP2			0.18653	0.205061	0.89123	4
SL003761	pTEN	P60484	5728	PTEN			-0.207055	0.205305	0.89123	4
SL000139	EPI	O14944	2069	EREG			-0.293569	0.205561	0.89123	7
SL002654	Epithelial cell kise	P29317	1969	EPHA2			-0.188763	0.206314	0.89123	7
SL002823	sL-Selectin	P14151	6402	SELL			0.172094	0.207466	0.89123	3
SL003916	kallikrein 12	Q9UKR0	43849	KLK12			-0.169011	0.20785	0.89123	4
SL000592	TIMP-2	P16035	7077	TIMP2			0.168498	0.208855	0.89123	5
SL006892	ABL1	P00519	25	ABL1			-0.250028	0.211635	0.89123	3
SL010471	Testican-2	Q92563	9806	SPOCK2			-0.151783	0.212247	0.89123	4
SL010613	IL-17 RD	Q8NFM7	54756	IL17RD			-0.207613	0.212611	0.89123	5
SL005764	sCD163	Q86VB7	9332	CD163			0.179701	0.213105	0.89123	2
SL005188	IL-5 Ra	Q01344	3568	IL5RA			-0.141366	0.213322	0.89123	4
SL004726	CD97	P48960	976	CD97			-0.234722	0.213394	0.89123	2
SL004482	Endoglin	P17813	2022	ENG			-0.184682	0.213474	0.89123	4
SL005685	EF-1-beta	P24534	1933	EEF1B2			0.153347	0.213505	0.89123	2
SL004338	FGF-20	Q9NP95	26281	FGF20			-0.15647	0.213959	0.89123	1
SL000057	Thymidine kise	P04183	7083	TK1			-0.162417	0.216307	0.89123	6
SL000658	GAS1	P54826	2619	GAS1			0.439909	0.216858	0.89123	4
SL004128	Activin RIB	P36896	91	ACVR1B			0.254005	0.217834	0.89123	6
SL005204	NKG2D	P26718	22914	KLRK1			0.245464	0.218422	0.89123	5
SL008504	GNS	P15586	2799	GNS			-0.263326	0.218661	0.89123	5
SL006919	RSK-like protein kise	O75582	9252	RPS6KA5			0.138163	0.223706	0.89123	2
SL000516	MCP-3	P80098	6354	CCL7		1	-0.157264	0.224619	0.89123	2
SL004652	WIF-1	Q9Y5W5	11197	WIF1			-0.172894	0.225092	0.89123	4
SL000310	C1r	P00736	715	C1R			-0.166364	0.225617	0.89123	2
SL005160	ESAM	Q96AP7	90952	ESAM			0.19033	0.226571	0.89123	4
SL017610	Gro-b/g	P19876 P19875	None	CXCL3 CXCL2			0.165719	0.226972	0.89123	4
SL009791	hnRNP A/B	Q99729	3182	HNRNPAB			0.176989	0.229499	0.89123	4
SL008176	PSME1	Q06323	5720	PSME1			0.179654	0.22989	0.89123	5
SL010522	CDK8/cyclin C	P49336 P24863	1024 892	CDK8 CCNC			-0.160074	0.231367	0.89123	4
SL010465	MATN2	O00339	4147	MATN2			-0.153412	0.231402	0.89123	3
SL005172	IGFBP-6	P24592	3489	IGFBP6		1	0.160749	0.232425	0.89123	2
SL003329	HCC-1	Q16627	6358	CCL14			0.15424	0.23394	0.89123	2
SL007324	CSK21	P68400	1457	CSNK2A1			0.222512	0.235201	0.89123	4
SL010830	41	P11171	2035	EPB41			0.175875	0.235372	0.89123	0
SL000498	Leptin	P41159	3952	LEP		1	-0.161056	0.236341	0.89123	2
SL000360	Coagulation Factor X	P00742	2159	F10			-0.136149	0.2388	0.89123	2
SL005194	JAM-C	Q9BX67	83700	JAM3			0.140678	0.239375	0.89123	3
SL000581	SOD	P00441	6647	SOD1		1	0.208533	0.23958	0.89123	1
SL007774	JAG2	Q9Y219	3714	JAG2			-0.205053	0.240298	0.89123	4
SL004335	FGF-17	O60258	8822	FGF17			-0.28319	0.240947	0.89123	5
SL000519	MIP-1a	P10147	6348	CCL3		2	-0.183244	0.241986	0.89123	4
SL004556	DAF	P08174	1604	CD55			-0.148607	0.242314	0.89123	6
SL003172	GCP-2	P80162	6372	CXCL6			0.170297	0.242785	0.89123	2
SL000622	Coagulation Factor V	P12259	2153	F5			-0.153911	0.243635	0.89123	4
SL004723	HDAC8	Q9BY41	55869	HDAC8			-0.193311	0.24565	0.89123	3
SL004645	HAI-1	O43278	6692	SPINT1			-0.159224	0.245754	0.89123	4
SL004306	UBC9	P63279	7329	UBE2I			0.141684	0.246761	0.89123	2
SL016548	AMPK a1b1g1	Q13131 Q9Y478 P54619	5562 5564 5571	PRKAA1 PRKAB1 PRKAG1			0.255662	0.246892	0.89123	5
SL016551	CK2-A2:B	P19784 P67870	1459 1460	CSNK2A2 CSNK2B			-0.176173	0.248122	0.89123	4
SL005167	Galectin-8	O00214	3964	LGALS8			0.198462	0.248657	0.89123	5
SL004644	EDA	Q92838	1896	EDA			-0.146797	0.248833	0.89123	8
SL013989	RSPO2	Q6UXX9	340419	RSPO2			0.249977	0.249231	0.89123	5
SL003176	I-309	P22362	6346	CCL1			-0.17348	0.250291	0.89123	6
SL007181	TYK2	P29597	7297	TYK2			0.141802	0.250986	0.89123	3
SL006406	PLXC1	O60486	10154	PLXNC1			0.133086	0.251289	0.89123	5
SL000566	RBP	P02753	5950	RBP4			0.187431	0.252235	0.89123	1
SL010462	FCN1	O00602	2219	FCN1			-0.241011	0.253468	0.89123	2
SL007250	PK3CG	P48736	5294	PIK3CG			-0.165699	0.253513	0.89123	5
SL016129	FAM107B	Q9H098	83641	FAM107B			-0.149624	0.253624	0.89123	5
SL001888	SLPI	P03973	6590	SLPI			-0.147998	0.254166	0.89123	4
SL002093	Histone H2A.z	P0C0S5	3015	H2AFZ			0.18204	0.254288	0.89123	4
SL003191	P-2	P02775	5473	PPBP		1	0.164704	0.254321	0.89123	3
SL004668	Apo E3	P02649	348	APOE			-0.214241	0.255353	0.89123	7
SL001997	IL-1 sRI	P14778	3554	IL1R1			-0.152098	0.255917	0.89123	2
SL007373	PPID	Q08752	5481	PPID			0.133443	0.257065	0.89123	4
SL004151	IL-15 Ra	Q13261	3601	IL15RA			0.274613	0.258161	0.89123	4
SL008808	SKP1	P63208	6500	SKP1			0.144625	0.259103	0.89123	2
SL009768	CBX5	P45973	23468	CBX5			0.295305	0.259653	0.89123	2
SL004859	GITR	Q9Y5U5	8784	TNFRSF18			0.266859	0.260309	0.89123	3
SL014093	ENTP3	O75355	956	ENTPD3			-0.156746	0.26213	0.89123	6
SL006108	CD5L	O43866	922	CD5L		1	0.151451	0.263421	0.89123	3
SL000401	Elastase	P08246	1991	ELANE			0.352844	0.263829	0.89123	6
SL000070	Glypican 3	P51654	2719	GPC3			-0.12378	0.264067	0.89123	3
SL000247	6-Phosphoglucote dehydrogese	P52209	5226	PGD			0.138607	0.26408	0.89123	4
SL000306	BNP-32	P16860	4879	NPPB		2	0.26716	0.266313	0.89123	9
SL001720	VCAM-1	P19320	7412	VCAM1		2	0.155472	0.266452	0.89123	5
SL004844	EphA5	P54756	2044	EPHA5			-0.162268	0.267739	0.89123	4
SL005730	cGMP-stimulated PDE	O00408	5138	PDE2A			0.134207	0.267935	0.89123	3
SL004580	Macrophage scavenger receptor	P21757	4481	MSR1			0.182495	0.268228	0.89123	4
SL008956	ARSB	P15848	411	ARSB			0.335292	0.268412	0.89123	6
SL017189	Kininogen HMW	P01042	3827	KNG1			0.126785	0.269056	0.89123	1
SL010510	PAK7	Q9P286	57144	PAK7			0.143239	0.273574	0.89123	6
SL010496	CDK5/p35	Q00535 Q15078	1020 8851	CDK5 CDK5R1			-0.133323	0.27411	0.89123	3
SL010384	Testican-1	Q08629	6695	SPOCK1			-0.150512	0.274619	0.89123	5
SL004853	B7-H2	O75144	23308	ICOSLG			0.162165	0.275687	0.89123	3
SL000508	Lymphotoxin a2/b1	P01374 Q06643	4049 4050	LTA LTB			-0.118616	0.27611	0.89123	3
SL004067	GX	O15496	8399	PLA2G10			0.22064	0.27909	0.89123	4
SL004149	IL-13 Ra1	P78552	3597	IL13RA1			-0.160946	0.279436	0.89123	3
SL013754	RASA1	P20936	5921	RASA1			-0.150391	0.280161	0.89123	5
SL000276	Apo E	P02649	348	APOE	Yes	5	-0.174754	0.282669	0.89123	7
SL000322	C6	P13671	729	C6		1	-0.174614	0.284547	0.89123	6
SL007281	MK12	P53778	6300	MAPK12			-0.170733	0.285052	0.89123	5
SL000347	CBG	P08185	866	SERPI6		1	0.158887	0.285777	0.89123	5
SL000104	Bcl-2	P10415	596	BCL2			0.173797	0.287329	0.89123	4
SL005227	ULBP-1	Q9BZM6	80329	ULBP1			0.191975	0.287812	0.89123	6
SL000377	CK-BB	P12277	1152	CKB			0.154801	0.288584	0.89123	3
SL004669	Apo E4	P02649	348	APOE			-0.20478	0.288959	0.89123	8
SL003994	BMP-1	P13497	649	BMP1			-0.143599	0.289943	0.89123	3
SL007673	NET4	Q9HB63	59277	NTN4			0.156315	0.291237	0.89123	2
SL005221	SREC-I	Q14162	8578	SCARF1			0.157688	0.291673	0.89123	6
SL004646	Layilin	Q6UX15	143903	LAYN			-0.152211	0.292076	0.89123	3
SL006550	ECM1	Q16610	1893	ECM1			0.141361	0.293166	0.89123	2
SL006910	Cathepsin V	O60911	1515	CTSL2			-0.149643	0.293816	0.89123	2
SL008143	UBE2N	P61088	7334	UBE2N			0.144333	0.294621	0.89123	4
SL003726	Chk2	O96017	11200	CHEK2			0.172469	0.29595	0.89123	7
SL016566	DRAK2	O94768	9262	STK17B			-0.152323	0.296501	0.89123	3
SL003168	CTACK	Q9Y4X3	10850	CCL27			-0.147869	0.296753	0.89123	3
SL003990	FGFR-2	P21802	2263	FGFR2			0.156878	0.296885	0.89123	8
SL004845	EphB4	P54760	2050	EPHB4			-0.143974	0.297108	0.89123	4
SL007640	CLC7A	Q9BXN2	64581	CLEC7A			0.149014	0.298143	0.89123	4
SL006920	MAPK14	Q16539	1432	MAPK14			0.128581	0.298148	0.89123	2
SL004805	Nectin-like protein 2	Q9BY67	23705	CADM1			-0.130579	0.298447	0.89123	4
SL003166	ALCAM	Q13740	214	ALCAM			0.127506	0.299877	0.89123	4
SL003179	Integrin a1b1	P56199 P05556	3672 3688	ITGA1 ITGB1			0.177703	0.30049	0.89123	9
SL000313	C3a	P01024	718	C3			0.164754	0.300999	0.89123	8
SL005222	SREC-II	Q96GP6	91179	SCARF2			0.187832	0.304264	0.89123	2
SL000526	MMP-8	P22894	4317	MMP8			0.138703	0.304487	0.89123	2
SL000601	Transferrin	P02787	7018	TF		2	0.136841	0.304616	0.89123	4
SL014130	CHST6	Q9GZX3	4166	CHST6			-0.141235	0.305229	0.89123	5
SL006922	RAD51	Q06609	5888	RAD51			-0.18559	0.305547	0.89123	6
SL000441	HGF	P14210	3082	HGF			-0.186247	0.305579	0.89123	4
SL005184	IL-23	P29460 Q9NPF7	3593 51561	IL12B IL23A			0.194454	0.307189	0.89123	4
SL010517	STK16	O75716	8576	STK16			-0.162172	0.30789	0.89123	3
SL002763	Kallikrein 11	Q9UBX7	11012	KLK11			-0.119087	0.308014	0.89123	2
SL004925	AGR2	O95994	10551	AGR2			0.162681	0.308244	0.89123	8
SL004330	CD22	P20273	933	CD22			0.125306	0.308266	0.89123	3
SL011049	MASP3	P48740	5648	MASP1			-0.173937	0.308271	0.89123	5
SL004869	Carbonic anhydrase XIII	Q8N1Q1	377677	CA13			-0.133371	0.308716	0.89123	2
SL005213	RELT	Q969Z4	84957	RELT			-0.131982	0.309048	0.89123	5
SL005575	Fucosyltransferase 3	P21217	2525	FUT3			-0.161118	0.309391	0.89123	2
SL000437	Haptoglobin Mixed Type	P00738	3240	HP		2	0.148185	0.309535	0.89123	3
SL001947	MIA	Q16674	8190	MIA			-0.141796	0.310068	0.89123	7
SL003189	MIP-3b	Q99731	6363	CCL19			-0.147958	0.310188	0.89123	6
SL014071	FLRT1	Q9NZU1	23769	FLRT1			0.130683	0.310257	0.89123	3
SL014009	HDGR2	Q7Z4V5	84717	HDGFRP2			0.183518	0.310312	0.89123	2
SL006993	MK13	O15264	5603	MAPK13			0.217795	0.312097	0.89123	3
SL000087	IL-6	P05231	3569	IL6			0.151703	0.312457	0.89123	4
SL004299	Livin B	Q96CA5	79444	BIRC7			0.159691	0.312483	0.89123	8
SL000049	Protein S	P07225	5627	PROS1		1	-0.132471	0.312666	0.89123	3
SL005205	NKp30	O14931	259197	NCR3			0.236357	0.313211	0.89123	5
SL004708	CTAP-III	P02775	5473	PPBP			0.14559	0.313474	0.89123	5
SL004008	Proteise-3	P24158	5657	PRTN3			0.120163	0.313637	0.89123	3
SL011709	PLPP	Q96GD0	57026	PDXP			0.118082	0.314164	0.89123	3
SL003680	sRAGE	Q15109	177	AGER			0.103065	0.316246	0.89123	4
SL010508	PAK3	O75914	5063	PAK3			-0.151159	0.316312	0.89123	4
SL000321	C5b 6 Complex	P01031 P13671	727 729	C5 C6			-0.100344	0.31635	0.89123	3
SL000134	Met	P08581	4233	MET			-0.114494	0.320051	0.89123	3
SL004687	TSLP	Q969D9	85480	TSLP			0.169022	0.320523	0.89123	2
SL003307	IL-2 sRg	P31785	3561	IL2RG			0.115566	0.320867	0.89123	2
SL005372	Sorting nexin 4	O95219	8723	SNX4			0.117025	0.321578	0.89123	4
SL007145	NR1D1	P20393	9572	NR1D1			0.148913	0.323637	0.89123	5
SL008588	SLAF5	Q9UIB8	8832	CD84			-0.141836	0.323812	0.89123	3
SL014008	FUT5	Q11128	2527	FUT5			0.12239	0.324079	0.89123	3
SL000136	AREG	P15514	374	AREG			0.113201	0.325365	0.89123	2
SL000427	Fractalkine/CX3CL-1	P78423	6376	CX3CL1			0.120338	0.325773	0.89123	4
SL000358	Coagulation Factor VII	P08709	2155	F7			0.112535	0.325777	0.89123	3
SL003744	Galectin-3	P17931	3958	LGALS3			0.134175	0.326703	0.89123	4
SL004271	GFAP	P14136	2670	GFAP			0.198124	0.327411	0.89123	6
SL005059	TGF-b R III	Q03167	7049	TGFBR3			-0.125882	0.327671	0.89123	4
SL005694	Peroxiredoxin-6	P30041	9588	PRDX6			0.117888	0.328707	0.89123	3
SL003310	VEGF121	P15692	7422	VEGFA			0.199314	0.329606	0.89123	4
SL004359	Neurotrophin-3	P20783	4908	NTF3			0.149653	0.330381	0.89123	4
SL003184	sLeptin R	P48357	3953	LEPR			0.229209	0.330643	0.89123	10
SL013488	CLC1B	Q9P126	51266	CLEC1B			0.124989	0.331389	0.89123	4
SL002075	IFN-aA	P01563	3440	IF2			-0.219093	0.332012	0.89123	3
SL010617	TPSB2	P20231	64499	TPSB2			0.115393	0.332169	0.89123	0
SL005229	ULBP-3	Q9BZM4	79465	ULBP3			0.109913	0.333291	0.89123	2
SL014289	KI3S1	Q14943	3813	KIR3DS1			0.167857	0.334381	0.89123	8
SL004147	IL-10 Rb	Q08334	3588	IL10RB			-0.16794	0.335149	0.89123	5
SL000342	Catalase	P04040	847	CAT			0.161948	0.335187	0.89123	0
SL002561	PTHrP	P12272	5744	PTHLH			-0.158036	0.335494	0.89123	3
SL000530	OSM	P13725	5008	OSM			-0.147563	0.338586	0.894097	7
SL000449	HSP 40	P25685	3337	DJB1			0.139796	0.33917	0.894097	5
SL003653	phosphoglycerate kise 1	P00558	5230	PGK1			-0.137213	0.3394	0.894097	4
SL009045	ENPP7	Q6UWV6	339221	ENPP7			-0.115951	0.340399	0.894097	1
SL000007	ER	P03372	2099	ESR1			0.172036	0.340533	0.894097	6
SL000311	C1s	P09871	716	C1S		2	0.105491	0.343864	0.896218	3
SL004864	Cadherin-12	P55289	1010	CDH12			0.229481	0.344849	0.896218	6
SL004837	Activin AB	P08476 P09529	3624 3625	INHBA INHBB			0.121366	0.345481	0.896218	3
SL008193	NID2	Q14112	22795	NID2			0.170485	0.346556	0.896218	5
SL003041	PF-4	P02776	5196	PF4	Yes		0.143829	0.34673	0.896218	5
SL000524	MMP-3	P08254	4314	MMP3			-0.157311	0.349435	0.896218	2
SL015728	GCKR	Q14397	2646	GCKR			0.176981	0.349607	0.896218	7
SL014092	CDON	Q4KMG0	50937	CDON			0.102652	0.349619	0.896218	3
SL007869	PPIB	P23284	5479	PPIB			-0.155019	0.350858	0.896218	9
SL004720	Calcineurin B a	P63098	5534	PPP3R1			0.104515	0.353226	0.896218	3
SL009054	NRX1B	P58400	9378	NRXN1			-0.122021	0.353267	0.896218	2
SL005256	Histone H1.2	P16403	3006	HIST1H1C			-0.147686	0.353467	0.896218	6
SL000450	HSP 60	P10809	3329	HSPD1			-0.118293	0.353547	0.896218	2
SL002755	PAPP-A	Q13219	5069	PAPPA			0.112083	0.354609	0.896218	5
SL010509	PAK6	Q9NQU5	56924	PAK6			0.121374	0.355154	0.896218	4
SL000338	Calpastatin	P20810	831	CAST			-0.105586	0.356103	0.896218	4
SL010369	Carbonic Anhydrase IV	P22748	762	CA4			-0.154857	0.356246	0.896218	5
SL007747	TBK1	Q9UHD2	29110	TBK1			0.149452	0.356523	0.896218	5
SL000051	CRP	P02741	1401	CRP		2	-0.129603	0.356885	0.896218	4
SL005164	Galectin-2	P05162	3957	LGALS2			0.140698	0.358139	0.896218	6
SL000406	Eotaxin	P51671	6356	CCL11			-0.124387	0.358733	0.896218	5
SL004301	Ku70	P12956	2547	XRCC6			-0.138018	0.359899	0.896218	5
SL005235	NOG	Q9H9S0	79923	NOG			-0.167522	0.360733	0.896218	8
SL002706	CD23	P06734	2208	FCER2			0.103778	0.361829	0.896218	5
SL004685	Persephin	O60542	5623	PSPN			0.20046	0.363118	0.896218	5
SL008516	CYTT	P09228	1470	CST2			-0.120818	0.364548	0.896218	3
SL008059	RS3	P23396	6188	RPS3			0.151843	0.36471	0.896218	7
SL004060	Endothelin-converting enzyme 1	P42892	1889	ECE1			-0.102636	0.365124	0.896218	3
SL013240	CRK	P46108	1398	CRK			-0.138002	0.365175	0.896218	4
SL016130	BRF-1	Q92994	2972	BRF1			-0.119886	0.366009	0.896218	8
SL004142	Ephrin-B3	Q15768	1949	EFNB3			0.181442	0.366486	0.896218	5
SL000645	MMP-10	P09238	4319	MMP10			0.259785	0.366743	0.896218	6
SL000590	Thyroxine-Binding Globulin	P05543	6906	SERPI7			-0.10479	0.370067	0.899796	3
SL011529	SBDS	Q9Y3A5	51119	SBDS			0.103666	0.371059	0.899796	3
SL007024	GREM1	O60565	26585	GREM1			0.141011	0.372683	0.899796	6
SL005846	Moesin	P26038	4478	MSN			-0.159752	0.373703	0.899796	3
SL000478	IL-2	P60568	3558	IL2			-0.116749	0.374161	0.899796	2
SL007173	GRN	P28799	2896	GRN			0.0924014	0.374457	0.899796	1
SL000570	Secretin	P09683	6343	SCT			-0.190456	0.374522	0.899796	5
SL004737	Tropomyosin 1 alpha chain	P09493	7168	TPM1			0.141559	0.375191	0.899796	5
SL004849	IL-1 sR9	Q9NP60	26280	IL1RAPL2			-0.172266	0.376057	0.899796	5
SL016550	CK2-A1:B	P68400 P67870	1457 1460	CSNK2A1 CSNK2B			0.10538	0.376177	0.899796	3
SL000414	Factor B	P00751	629	CFB		1	0.104933	0.377083	0.900056	3
SL004208	annexin I	P04083	301	ANXA1		1	-0.135621	0.378273	0.900993	6
SL004750	DEAD-box protein 19B	Q9UMR2	11269	DDX19B			0.1865	0.37972	0.902065	7
SL004466	Heparin cofactor II	P05546	3053	SERPIND1			-0.0997421	0.380322	0.902065	2
SL003183	IP-10	P02778	3627	CXCL10		1	0.130595	0.38152	0.90301	5
SL003200	sTie-2	Q02763	7010	TEK			-0.142582	0.382677	0.903854	1
SL010488	ABL2	P42684	27	ABL2			-0.103381	0.384898	0.905342	6
SL008759	GPVI	Q9HCN6	51206	GP6			0.098969	0.384911	0.905342	1
SL000308	C1-Esterase Inhibitor	P05155	710	SERPING1		4	-0.095143	0.386587	0.907099	1
SL008157	UB2L3	P68036	7332	UBE2L3			0.100037	0.387562	0.907099	3
SL017612	HSP 90a/b	P07900 P08238	None	HSP90AA1 HSP90AB1			0.101469	0.389637	0.907099	2
SL014048	CO1	Q86Y22	91522	COL23A1			0.104808	0.390506	0.907099	3
SL004867	Carbonic anhydrase III	P07451	761	CA3			0.139683	0.391873	0.907099	1
SL008904	LYVE1	Q9Y5Y7	10894	LYVE1			0.125206	0.391986	0.907099	2
SL005084	Periostin	Q15063	10631	POSTN			-0.121073	0.393203	0.907099	3
SL006132	Lamin-B1	P20700	4001	LMNB1			0.182307	0.393348	0.907099	4
SL004351	IL-17E	Q9H293	64806	IL25			0.160159	0.393792	0.907099	3
SL013548	IL-34	Q6ZMJ4	146433	IL34			-0.122156	0.394813	0.907099	2
SL014148	ROBO3	Q96MS0	64221	ROBO3			-0.186369	0.396424	0.907099	6
SL000420	Ferritin	P02794 P02792	2495 2512	FTH1 FTL			0.106974	0.396593	0.907099	1
SL004515	PGRP-S	O75594	8993	PGLYRP1			-0.12058	0.398362	0.907099	4
SL006924	ART	O00253	181	AGRP			-0.110502	0.398782	0.907099	4
SL005493	paraoxose 1	P27169	5444	PON1		1	0.198647	0.400383	0.907099	8
SL004857	Desmoglein-2	Q14126	1829	DSG2			-0.0939111	0.401153	0.907099	2
SL000545	Prekallikrein	P03952	3818	KLKB1			0.125504	0.401305	0.907099	5
SL004080	BMPR1A	P36894	657	BMPR1A			-0.101889	0.402015	0.907099	4
SL010521	BTK	Q06187	695	BTK			0.0994829	0.402171	0.907099	4
SL005209	Notch-3	Q9UM47	4854	NOTCH3			0.118158	0.403182	0.907099	6
SL005258	PLK-1	P53350	5347	PLK1			-0.118468	0.403241	0.907099	6
SL005212	Prolactin Receptor	P16471	5618	PRLR			-0.146418	0.403922	0.907099	6
SL003193	6Ckine	O00585	6366	CCL21			0.11757	0.404137	0.907099	3
SL000584	TGF-b1	P01137	7040	TGFB1			0.144832	0.405167	0.907605	5
SL008773	CD109	Q6YHK3	135228	CD109			-0.118752	0.409352	0.908333	4
SL001800	TNF sR-II	P20333	7133	TNFRSF1B		1	0.127345	0.409412	0.908333	5
SL000408	Epo	P01588	2056	EPO			-0.139173	0.409511	0.908333	4
SL001938	Activin A	P08476	3624	INHBA			-0.140488	0.409966	0.908333	3
SL000249	a1-Antitrypsin	P01009	5265	SERPI1		5	0.122643	0.410415	0.908333	3
SL012108	PLCG1	P19174	5335	PLCG1			0.132292	0.411621	0.908333	3
SL010376	MMEL2	Q495T6	79258	MMEL1			0.154241	0.411673	0.908333	6
SL003327	Factor D	P00746	1675	CFD			-0.0875295	0.413455	0.908333	4
SL002695	Glutamate carboxypeptidase	Q96KP4	55748	CNDP2			-0.117024	0.41483	0.908333	4
SL008380	CATZ	Q9UBR2	1522	CTSZ			-0.0946332	0.414952	0.908333	3
SL000316	C4	P0C0L4 P0C0L5	720 721	C4A C4B		3	0.142245	0.415206	0.908333	5
SL007228	KPCI	P41743	5584	PRKCI			0.1	0.417349	0.908333	3
SL008835	ASGR1	P07306	432	ASGR1			0.230875	0.417976	0.908333	3
SL011628	DBNL	Q9UJU6	28988	DBNL			0.141405	0.418943	0.908333	3
SL004791	DR3	Q93038	8718	TNFRSF25			-0.0920298	0.418987	0.908333	1
SL002684	CSF-1	P09603	1435	CSF1		1	-0.143941	0.421151	0.908333	5
SL000250	a2-Antiplasmin	P08697	5345	SERPINF2			-0.147902	0.421163	0.908333	1
SL004654	Granzyme H	P20718	2999	GZMH			0.13406	0.421265	0.908333	7
SL000396	Cytochrome c	P99999	54205	CYCS			-0.140034	0.422153	0.908333	5
SL001726	GM-CSF	P04141	1437	CSF2			0.184408	0.423089	0.908333	5
SL010513	PRKACA	P17612	5566	PRKACA		1	-0.10324	0.42422	0.908333	4
SL006911	CHK1	O14757	1111	CHEK1			-0.110556	0.424351	0.908333	4
SL004642	ADAM 9	Q13443	8754	ADAM9			-0.132123	0.427189	0.908333	4
SL007385	IL24	Q13007	11009	IL24			-0.114356	0.427191	0.908333	6
SL000318	C4b	P0C0L4 P0C0L5	720 721	C4A C4B			-0.0964189	0.427226	0.908333	0
SL007356	NOTC2	Q04721	4853	NOTCH2			-0.117321	0.427634	0.908333	6
SL010372	Enterokise	P98073	5651	PRSS7			-0.120408	0.42798	0.908333	3
SL008590	Olfactomedin-4	Q6UX06	10562	OLFM4			0.138552	0.428086	0.908333	7
SL007327	OLR1	P78380	4973	OLR1			-0.102216	0.429142	0.908333	6
SL004469	amyloid precursor protein	P05067	351	APP			0.120433	0.429628	0.908333	3
SL001718	IL-13	P35225	3596	IL13		2	-0.10921	0.430809	0.909127	5
SL004068	Granzyme B	P10144	3002	GZMB			0.246246	0.433006	0.91206	5
SL009868	SSRP1	Q08945	6749	SSRP1			-0.128529	0.43445	0.913397	8
SL003334	EMAP-2	Q12904	9255	AIMP1			-0.120997	0.437646	0.918407	1
SL005168	Growth hormone receptor	P10912	2690	GHR			-0.104566	0.440616	0.920548	1
SL000517	MCP-4	Q99616	6357	CCL13			0.212317	0.441834	0.920548	6
SL005169	sICAM-5	Q9UMF0	7087	ICAM5			-0.0974361	0.442149	0.920548	3
SL008178	DERM	Q07507	1805	DPT			-0.0869217	0.443172	0.920548	4
SL004650	sFRP-3	Q92765	2487	FRZB			0.0969433	0.443365	0.920548	4
SL004154	NCAM-L1	P32004	3897	L1CAM			0.0934281	0.443906	0.920548	4
SL004820	Phosphoglycerate mutase 1	P18669	5223	PGAM1	Yes		-0.0852002	0.445389	0.920548	2
SL004661	Aggrecan	P16112	176	ACAN			-0.0979572	0.446063	0.920548	7
SL006918	MK01	P28482	5594	MAPK1		1	0.0825869	0.446293	0.920548	5
SL000445	HIV-2 Rev	P18093	1724716	Human-virus			-0.114823	0.448491	0.920548	4
SL014028	ENTP5	O75356	957	ENTPD5			-0.0876718	0.448944	0.920548	4
SL003302	MPIF-1	P55773	6368	CCL23			-0.110681	0.449842	0.920548	5
SL005228	ULBP-2	Q9BZM5	80328	ULBP2			0.125678	0.450221	0.920548	5
SL004125	IR	P06213	3643	INSR			-0.108337	0.450716	0.920548	1
SL004752	DRR1	O95990	11170	FAM107A			0.154511	0.450897	0.920548	4
SL000314	C3b	P01024	718	C3	Yes		-0.0827604	0.453852	0.922985	3
SL000506	Luteinizing hormone	P01215 P01229	1081 3972	CGA LHB			-0.104251	0.454542	0.922985	6
SL004804	Nectin-like protein 1	Q8N126	57863	CADM3			-0.127037	0.455516	0.922985	7
SL000466	IGFBP-2	P18065	3485	IGFBP2		2	0.0979677	0.456268	0.922985	1
SL002644	ERBB1	P00533	1956	EGFR		1	-0.100102	0.456958	0.922985	3
SL004860	HTRA2	O43464	27429	HTRA2			-0.127274	0.457695	0.922985	5
SL007453	MK11	Q15759	5600	MAPK11			0.0918949	0.458364	0.922985	6
SL004757	DRG-1	Q9NP79	51534	VTA1			0.0914766	0.458631	0.922985	4
SL005488	SPARCL1	Q14515	8404	SPARCL1			-0.108508	0.460205	0.924233	3
SL001795	IL-1b	P01584	3553	IL1B			0.101074	0.460889	0.924233	7
SL000339	carbonic anhydrase II	P00918	760	CA2			0.136467	0.465183	0.930075	6
SL004146	IL-1 R4	Q01638	9173	IL1RL1			0.110272	0.465666	0.930075	4
SL000615	Vasoactive Intestil Peptide	P01282	7432	VIP			0.0800503	0.466777	0.930075	4
SL008416	MRC2	Q9UBG0	9902	MRC2			0.0840597	0.468013	0.930075	6
SL000586	Thrombin	P00734	2147	F2			-0.0886875	0.468548	0.930075	0
SL005230	UNC5H3	O95185	8633	UNC5C			0.088447	0.469497	0.930075	3
SL004152	IL-18 Ra	Q13478	8809	IL18R1			-0.0954778	0.470015	0.930075	1
SL006629	SIRT2	Q8IXJ6	22933	SIRT2			-0.08845	0.470392	0.930075	1
SL007261	AMPM2	P50579	10988	METAP2			-0.100743	0.472282	0.93076	3
SL003524	Protein disulfide isomerase A3	P30101	2923	PDIA3			0.0984015	0.473845	0.93076	2
SL004579	Macrophage mannose receptor	P22897	4360	MRC1			0.0830397	0.474085	0.93076	1
SL005361	Apo D	P05090	347	APOD			-0.0685235	0.474337	0.93076	3
SL003186	Lymphotactin	P47992	6375	XCL1			0.17503	0.475655	0.93076	2
SL005197	LIMP II	Q14108	950	SCARB2			0.168121	0.475827	0.93076	8
SL014308	FGF-8A	P55075	2253	FGF8			0.113248	0.47651	0.93076	7
SL006610	ATS13	Q76LX8	11093	ADAMTS13			-0.0868987	0.477754	0.930853	3
SL004686	TNFSF15	O95150	9966	TNFSF15			-0.0898528	0.480208	0.930853	4
SL000695	Lipocalin 2	P80188	3934	LCN2	Yes	1	0.0826637	0.480914	0.930853	5
SL000521	MMP-1	P03956	4312	MMP1		1	-0.0850518	0.481897	0.930853	4
SL003738	B7	P33681	941	CD80			0.0816413	0.481914	0.930853	2
SL003220	C3adesArg	P01024	718	C3	Yes		0.101423	0.48502	0.930853	0
SL001721	PECAM-1	P16284	5175	PECAM1			-0.109838	0.486212	0.930853	7
SL004714	LIF sR	P42702	3977	LIFR			0.121562	0.486388	0.930853	6
SL000497	Laminin	P25391 P07942 P11047	284217 3912 3915	LAMA1 LAMB1 LAMC1			-0.0728602	0.487241	0.930853	3
SL006830	complement factor H-related 5	Q9BXR6	81494	CFHR5			-0.100444	0.488452	0.930853	5
SL000573	SAP	P02743	325	APCS		4	-0.0808051	0.488702	0.930853	1
SL009400	CRDL1	Q9BU40	91851	CHRDL1			-0.0996042	0.489686	0.930853	5
SL007806	IL22RA1	Q8N6P7	58985	IL22RA1			0.141621	0.489805	0.930853	6
SL005789	Stanniocalcin-1	P52823	6781	STC1			0.0870446	0.490264	0.930853	4
SL000460	IgD	P01880	3495 50802 3535	IGHD IGK@ IGL@			-0.0950892	0.492628	0.930853	1
SL004346	IL-20	Q9NYY1	50604	IL20			0.294181	0.493408	0.930853	3
SL004823	Cyclophilin A	P62937	5478	PPIA			0.0872283	0.493963	0.930853	4
SL004511	BPI	P17213	671	BPI			0.0813487	0.494275	0.930853	3
SL010505	MATK	P42679	4145	MATK			0.105173	0.494709	0.930853	7
SL005202	MSP	P26927	4485	MST1			0.101967	0.494866	0.930853	4
SL000055	Cadherin E	P12830	999	CDH1			-0.0994934	0.495866	0.930853	4
SL000062	PSA	P07288	354	KLK3			-0.157472	0.495927	0.930853	3
SL010514	PTK6	Q13882	5753	PTK6			-0.0989122	0.49667	0.930853	7
SL008639	IDS	P22304	3423	IDS			-0.0734417	0.49679	0.930853	3
SL004340	FGF-6	P10767	2251	FGF6			0.0898667	0.498269	0.930853	4
SL004915	NCC27	O00299	1192	CLIC1			0.076939	0.498579	0.930853	3
SL017613	FCG2A/B	P12318 P31994	None	FCGR2A FCGR2B			0.0725612	0.498837	0.930853	0
SL007680	ROBO2	Q9HCK4	6092	ROBO2			0.081577	0.499643	0.930853	2
SL011769	AN32B	Q92688	10541	ANP32B		1	0.155725	0.502314	0.932575	5
SL009202	JAML1	Q86YT9	120425	AMICA1			-0.108578	0.503465	0.932575	8
SL004536	LEAP-1	P81172	57817	HAMP			-0.114469	0.504335	0.932575	8
SL004914	PPase	Q15181	5464	PPA1			-0.0923264	0.505618	0.932575	6
SL010610	CLC4K	Q9UJ71	50489	CD207			0.130115	0.5059	0.932575	5
SL005156	DAN	P41271	4681	NBL1			-0.107474	0.50656	0.932575	6
SL014270	CLM6	Q08708	10871	CD300C			0.0822529	0.506713	0.932575	3
SL008063	PPAC	P24666	52	ACP1			0.0773093	0.50749	0.932575	1
SL011768	NUDC3	Q8IVD9	23386	NUDCD3			0.108615	0.508384	0.932575	6
SL004643	Angiopoietin-4	Q9Y264	51378	ANGPT4			0.0894671	0.508977	0.932575	4
SL006088	Sphingosine kise 1	Q9NYA1	8877	SPHK1			0.0799554	0.511013	0.932575	3
SL004673	Cathepsin S	P25774	1520	CTSS			-0.105563	0.512213	0.932575	4
SL008728	NRX3B	Q9HDB5	9369	NRXN3			-0.0789497	0.512743	0.932575	3
SL000089	TGF-b3	P10600	7043	TGFB3			-0.11274	0.512794	0.932575	5
SL007056	BMP10	O95393	27302	BMP10			-0.100809	0.512958	0.932575	6
SL003872	gp130 soluble	P40189	3572	IL6ST			-0.0912282	0.514988	0.934598	5
SL005508	Carbonic anhydrase 9	Q16790	768	CA9			-0.0798194	0.516818	0.934598	4
SL010456	CYTN	P01037	1469	CST1			-0.0849018	0.517362	0.934598	4
SL004159	TRAIL R4	Q9UBN6	8793	TNFRSF10D		1	0.10045	0.517477	0.934598	4
SL011405	PDE5A	O76074	8654	PDE5A			-0.0848339	0.518967	0.934598	2
SL010528	UFM1	P61960	51569	UFM1			-0.0891159	0.520291	0.934598	2
SL005219	Siglec-9	Q9Y336	27180	SIGLEC9			-0.0911798	0.520833	0.934598	0
SL010461	FCGR1	P12314	2209	FCGR1A			0.108009	0.521143	0.934598	5
SL008331	PA2G4	Q9UQ80	5036	PA2G4			0.0839443	0.522582	0.934598	4
SL009324	FSTL3	O95633	10272	FSTL3			-0.0763569	0.52334	0.934598	1
SL010612	Dkk-4	Q9UBT3	27121	DKK4			0.0813661	0.525124	0.934598	4
SL004360	Neurotrophin-5	P34130	4909	NTF4			-0.123884	0.52521	0.934598	5
SL010392	GASP-2	Q96D09	114928	GPRASP2			-0.105537	0.52587	0.934598	3
SL000277	Apo E2	P02649	348	APOE			-0.101389	0.526512	0.934598	7
SL000254	Albumin	P02768	213	ALB		4	-0.0923762	0.526964	0.934598	4
SL010492	CAMK2B	Q13554	816	CAMK2B			-0.0717957	0.527315	0.934598	4
SL000458	IFN-g R1	P15260	3459	IFNGR1			-0.110724	0.52921	0.935136	4
SL007403	DMP1	Q13316	1758	DMP1			-0.0829019	0.529577	0.935136	5
SL005223	TCCR	Q6UWB1	9466	IL27RA			0.108297	0.530104	0.935136	0
SL006912	FGR	P09769	2268	FGR			-0.0834279	0.532811	0.935745	7
SL004858	GFRa-1	P56159	2674	GFRA1	Yes		-0.0849816	0.533173	0.935745	3
SL000462	IGFBP-1	P08833	3484	IGFBP1			0.0864669	0.533538	0.935745	3
SL007620	IL-12 RB2	Q99665	3595	IL12RB2			0.096568	0.533764	0.935745	5
SL010491	CAMK2A	Q9UQM7	815	CAMK2A		1	0.0850837	0.535945	0.938112	4
SL004683	Noggin	Q13253	9241	NOG			-0.132117	0.539385	0.942671	5
SL011631	CA	Q13765	4666	CA			-0.0748187	0.541258	0.944482	3
SL006091	NCK1	P16333	4690	NCK1			0.158277	0.542916	0.945914	6
SL000525	MMP-7	P09237	4316	MMP7			0.0939329	0.545193	0.947766	2
SL004689	WISP-1	O95388	8840	WISP1			-0.0729701	0.545658	0.947766	3
SL004610	LRP8	Q14114	7804	LRP8			-0.0782767	0.549767	0.948565	4
SL004066	GIIE	Q9NZK7	30814	PLA2G2E			0.152954	0.550332	0.948565	3
SL005196	LSAMP	Q13449	4045	LSAMP			0.0718609	0.553029	0.948565	1
SL001717	IL-10	P22301	3586	IL10		3	0.135077	0.553908	0.948565	6
SL010499	HCK	P08631	3055	HCK			-0.0924205	0.554152	0.948565	4
SL004145	HVEM	Q92956	8764	TNFRSF14			0.12077	0.554855	0.948565	3
SL007560	STAB2	Q8WWQ8	55576	STAB2			-0.0877296	0.557179	0.948565	5
SL001896	Clusterin	P10909	1191	CLU		2	-0.0700677	0.557204	0.948565	4
SL017611	2003-03-14	P31946 P62258 P61981 Q04917 P27348 P63104 P31947	7529 7531 7532 7533 10971 7534 2810	YWHAB YWHAE YWHAG YWHAH WHAQ YWHAZ SFN		1	0.0703268	0.557518	0.948565	5
SL001996	Angiopoietin-2	O15123	285	ANGPT2		2	-0.0831404	0.557996	0.948565	2
SL004781	CSK	P41240	1445	CSK			0.0685817	0.559017	0.948565	5
SL010504	MAPK5	Q8IW41	8550	MAPKAPK5			0.107837	0.559046	0.948565	6
SL002705	Thrombospondin-1	P07996	7057	THBS1			0.0976069	0.559355	0.948565	4
SL003800	Kallikrein 4	Q9Y5K2	9622	KLK4			-0.0958983	0.560927	0.948565	8
SL014469	SHC1	P29353	6464	SHC1			0.07185	0.562962	0.948565	5
SL000542	gpIIbIIIa	P08514 P05106	3674 3690	ITGA2B ITGB3			0.0783622	0.563396	0.948565	2
SL003711	Caspase-3	P42574	836	CASP3			-0.0759434	0.564797	0.948565	1
SL002506	suPAR	Q03405	5329	PLAUR			-0.0834787	0.565591	0.948565	2
SL000384	CTLA-4	P16410	1493	CTLA4			-0.162415	0.567894	0.948565	7
SL011073	XPNPEP1	Q9NQW7	7511	XPNPEP1			-0.0840129	0.568301	0.948565	3
SL000428	FSH	P01215 P01225	1081 2488	CGA FSHB			-0.0744368	0.569418	0.948565	6
SL011202	SA	P54920	8775	PA			0.0702831	0.569933	0.948565	4
SL003323	PARC	P55774	6362	CCL18		1	0.0727656	0.570113	0.948565	3
SL003764	NCAM-120	P13591	4684	NCAM1			-0.0805995	0.57038	0.948565	3
SL003324	Coagulation Factor Xa	P00742	2159	F10			-0.0695984	0.571818	0.948565	1
SL000346	Cathepsin H	P09668	1512	CTSH			0.107216	0.572045	0.948565	6
SL000299	b-ECGF	P05230	2246	FGF1			0.0973127	0.572573	0.948565	5
SL016549	AMPK a2b2g1	P54646 O43741 P54619	5563 5565 5571	PRKAA2 PRKAB2 PRKAG1			0.0701013	0.573611	0.948565	4
SL005210	Nr-CAM	Q92823	4897	NRCAM			-0.0727054	0.574722	0.948565	1
SL004932	Peroxiredoxin-5	P30044	25824	PRDX5			0.0790889	0.575716	0.948565	4
SL011533	SGTA	O43765	6449	SGTA			0.0737295	0.576592	0.948565	2
SL008865	PSA2	P25787	5683	PSMA2			-0.063285	0.576993	0.948565	5
SL000537	PDGF-BB	P01127	5155	PDGFB		1	0.0954181	0.577614	0.948565	6
SL008945	TGM3	Q08188	7053	TGM3			0.0957714	0.579198	0.948565	11
SL006915	IL-27	Q8NEV9 Q14213	246778 10148	IL27 EBI3			0.0948574	0.580904	0.948565	7
SL010493	CAMK2D	Q13557	817	CAMK2D			-0.067798	0.582495	0.948565	3
SL000424	Fibrinogen	P02671 P02675 P02679	2243 2244 2266	FGA FGB FGG		3	-0.0558204	0.582847	0.948565	3
SL002086	Ficolin-3	O75636	8547	FCN3			-0.0726742	0.583637	0.948565	4
SL016928	SLAF7	Q9NQ25	57823	SLAMF7			-0.0930547	0.584421	0.948565	9
SL010468	RGMB	Q6NW40	285704	RGMB			-0.0836244	0.587707	0.948565	2
SL000415	Factor H	P08603	3075	CFH		4	0.0582163	0.589	0.948565	1
SL002528	NPS-PLA2	P14555	5320	PLA2G2A			-0.0699393	0.59005	0.948565	2
SL004486	VEGF-C	P49767	7424	VEGFC			0.0793644	0.591674	0.948565	5
SL003658	Aflatoxin B1 aldehyde reductase	O43488	8574	AKR7A2			0.0698503	0.592558	0.948565	5
SL011549	ARI3A	Q99856	1820	ARID3A			0.0583867	0.593291	0.948565	4
SL005152	TIG2	Q99969	5919	RARRES2			-0.091332	0.593972	0.948565	6
SL010374	METAP1	P53582	23173	METAP1			-0.0687628	0.594098	0.948565	1
SL008190	SPTA2	Q13813	6709	SPTAN1			0.132771	0.594308	0.948565	3
SL009792	PUR8	P30566	158	ADSL	Yes		0.0614418	0.595017	0.948565	1
SL004921	NDP kise B	P22392	4831	NME2			-0.0736295	0.596743	0.948565	5
SL004304	STX1a	Q16623	6804	STX1A			0.112519	0.597323	0.948565	1
SL004078	BMP-7	P18075	655	BMP7			-0.0617422	0.598724	0.948565	1
SL008023	HPLN1	P10915	1404	HAPLN1			-0.0858334	0.598937	0.948565	5
SL010619	TPSG1	Q9NRR2	25823	TPSG1			0.139155	0.599431	0.948565	3
SL003182	Integrin aVb5	P06756 P18084	3685 3693	ITGAV ITGB5			0.0845284	0.599617	0.948565	4
SL004009	RAC1	P63000	5879	RAC1			0.0636478	0.60137	0.948565	4
SL010498	EPHA3	P29320	2042	EPHA3			-0.119728	0.604659	0.948565	5
SL002077	Alkaline phosphatase bone	P05186	249	ALPL			-0.0544431	0.605575	0.948565	2
SL007464	AMHR2	Q16671	269	AMHR2			-0.0542783	0.605647	0.948565	2
SL004064	GIB	P04054	5319	PLA2G1B			-0.0738301	0.605947	0.948565	3
SL004253	17-beta-HSD 1	P14061	3292	HSD17B1			-0.0904461	0.606155	0.948565	5
SL006777	FETUB	Q9UGM5	26998	FETUB		1	-0.0668373	0.607132	0.948565	8
SL007888	Cystatin-S	P01036	1472	CST4			-0.0700595	0.607208	0.948565	3
SL006805	MRCKB	Q9Y5S2	9578	CDC42BPB			-0.0758345	0.60731	0.948565	5
SL004940	PTP-1C	P29350	5777	PTPN6			0.0631435	0.607704	0.948565	1
SL006914	Glucocorticoid receptor	P04150	2908	NR3C1			0.109135	0.608642	0.948565	6
SL004350	IL-17B	Q9UHF5	27190	IL17B			0.167268	0.608683	0.948565	4
SL012822	BSSP4	Q9GZN4	64063	PRSS22			-0.0673512	0.609315	0.948565	5
SL002525	C2	P06681	717	C2		1	0.0642654	0.609601	0.948565	4
SL000467	IgG	P01857	3500 3501 3502 3503 50802 3535	IGHG1 IGHG2 IGHG3 IGHG4 IGK@ IGL@		1	-0.0509841	0.609675	0.948565	3
SL002756	hnRNP K	P61978	3190	HNRNPK			-0.096348	0.612026	0.948565	6
SL016555	PDE11	Q9HCR9	50940	PDE11A			0.0807792	0.612204	0.948565	4
SL010469	RGM-C	Q6ZVN8	148738	HFE2			-0.0517259	0.612891	0.948565	2
SL001774	FABP	P05413	2170	FABP3			-0.0724327	0.612893	0.948565	5
SL001999	MDM2	Q00987	4193	MDM2			0.0802818	0.613172	0.948565	3
SL006522	LG3BP	Q08380	3959	LGALS3BP			0.06785	0.613183	0.948565	5
SL000670	GSTA3	Q16772	2940	GSTA3			0.10235	0.614019	0.948565	6
SL000004	bFGF	P09038	2247	FGF2			0.0860663	0.614387	0.948565	8
SL000312	C3	P01024	718	C3	Yes	5	0.0755533	0.616006	0.948565	2
SL003199	sTie-1	P35590	7075	TIE1			0.0841331	0.619102	0.948565	3
SL014735	IMDH1	P20839	3614	IMPDH1			-0.060793	0.620944	0.948565	4
SL006372	YES	P07947	7525	YES1			0.0667622	0.622175	0.948565	5
SL008623	CNTN2	Q02246	6900	CNTN2			-0.0643647	0.622411	0.948565	1
SL001992	TNF sR-I	P19438	7132	TNFRSF1A			-0.0755873	0.622864	0.948565	5
SL000003	Angiogenin	P03950	283	ANG			-0.0773573	0.62459	0.948565	3
SL004131	B7-2	P42081	942	CD86			0.0863114	0.625293	0.948565	5
SL014468	SH21A	O60880	4068	SH2D1A			0.0611952	0.626106	0.948565	4
SL010348	FN1.4	P02751	2335	FN1			-0.0587732	0.626278	0.948565	2
SL016567	TAK1-TAB1	O43318 Q15750	6885 10454	MAP3K7 TAB1			0.0766857	0.626608	0.948565	5
SL006512	HGFA	Q04756	3083	HGFAC			0.0530994	0.627063	0.948565	4
SL011498	PACAP-38	P18509	116	ADCYAP1			0.0793839	0.628818	0.948565	8
SL003308	IL-4 sR	P24394	3566	IL4R			0.0707284	0.629696	0.948565	8
SL004339	FGF-5	P12034	2250	FGF5			0.0648329	0.631268	0.948565	6
SL008382	CYTD	P28325	1473	CST5			-0.0574027	0.631464	0.948565	1
SL016557	HMGR	P04035	3156	HMGCR			0.139741	0.632256	0.948565	8
SL000019	Apo A-I	P02647	335	APOA1	Yes	3	0.0808751	0.632692	0.948565	6
SL002650	M2-PK	P14618	5315	PKM2			0.0566364	0.633554	0.948565	3
SL003169	E-78	P42830	6374	CXCL5			0.0722982	0.634309	0.948565	6
SL000638	Cadherin-2	P19022	1000	CDH2			-0.081325	0.634548	0.948565	7
SL013570	DYRK3	O43781	8444	DYRK3			-0.0720026	0.635152	0.948565	5
SL012168	LIN7B	Q9HAP6	64130	LIN7B			0.0735265	0.635316	0.948565	5
SL014088	FCRL3	Q96P31	115352	FCRL3			-0.0705312	0.635466	0.948565	5
SL016563	GHC2	Q9H1K4	83733	SLC25A18			0.0758153	0.635586	0.948565	6
SL003728	cIAP-2	Q13489	330	BIRC3			0.0835458	0.637001	0.948565	5
SL004865	Cadherin-6	P55285	1004	CDH6			0.0797785	0.637648	0.948565	3
SL001716	IL-12	P29459 P29460	3592 3593	IL12A IL12B		1	0.0893695	0.638742	0.948565	3
SL000535	PDGF-AA	P04085	5154	PDGFA			0.0658933	0.639898	0.948565	5
SL005190	ILT-2	Q8NHL6	10859	LILRB1			0.0507762	0.639986	0.948565	5
SL004118	TrATPase	P13686	54	ACP5			-0.0676831	0.641032	0.948565	7
SL003177	sICAM-2	P13598	3384	ICAM2			-0.0760187	0.642571	0.948565	2
SL010927	IMB1	Q14974	3837	KPNB1			-0.0692928	0.643231	0.948565	5
SL000451	HSP 70	P08107	3303	HSPA1A			0.0721259	0.64335	0.948565	7
SL004400	Coagulation Factor IXab	P00740	2158	F9			-0.0530221	0.644155	0.948565	2
SL007756	GDF2	Q9UK05	2658	GDF2			-0.0577267	0.645113	0.948565	0
SL007423	IL-11 RA	Q14626	3590	IL11RA			-0.0582136	0.645652	0.948565	4
SL003951	BDNF	P23560	627	BDNF	Yes		0.0783036	0.646526	0.948565	5
SL014288	MO2R1	Q8TD46	131450	CD200R1			0.0661125	0.646709	0.948565	7
SL003197	TECK	O15444	6370	CCL25			0.0706089	0.647303	0.948565	5
SL000039	IL-8	P10145	3576	IL8		2	0.124644	0.647746	0.948565	6
SL003322	VEGF sR3	P35916	2324	FLT4			-0.0703453	0.647805	0.948565	4
SL008611	ASAHL	Q02083	27163	AA			-0.0667289	0.648336	0.948565	4
SL009951	WNT7A	O00755	7476	WNT7A			-0.0736398	0.64912	0.948565	5
SL006476	NMT1	P30419	4836	NMT1			0.0528049	0.649461	0.948565	2
SL001713	IL-17	Q16552	3605	IL17A		2	0.106475	0.65191	0.949876	7
SL004872	EDAR	Q9UNE0	10913	EDAR			-0.0513655	0.653005	0.949876	3
SL006268	NSF1C	Q9UNZ2	55968	NSFL1C			-0.0508658	0.653512	0.949876	0
SL004866	Carbonic anhydrase I	P00915	759	CA1			0.0655935	0.654018	0.949876	0
SL008916	DPP2	Q9UHL4	29952	DPP7			-0.0889529	0.65479	0.949876	2
SL007195	CD70	P32970	970	CD70			-0.0723715	0.656153	0.949876	4
SL006189	KIF23	Q02241	9493	KIF23			0.064171	0.656974	0.949876	6
SL011068	IL-17 RC	Q8C3	84818	IL17RC			-0.0698359	0.657389	0.949876	2
SL016554	PDE9A	O76083	5152	PDE9A			-0.0844164	0.659094	0.949876	2
SL000532	ON	P09486	6678	SPARC			0.0668207	0.660101	0.949876	4
SL003520	calreticulin	P27797	811	CALR			0.0883918	0.660802	0.949876	4
SL006998	PDPK1	O15530	5170	PDPK1			-0.049614	0.661221	0.949876	3
SL000433	Glucagon	P01275	2641	GCG			-0.0624621	0.661295	0.949876	4
SL004704	COMMD7	Q86VX2	149951	COMMD7			-0.0634412	0.664888	0.953822	4
SL000560	P-Selectin	P16109	6403	SELP			0.0609674	0.666014	0.954226	8
SL010490	CAMK1D	Q8IU85	57118	CAMK1D			-0.0577141	0.67001	0.957693	6
SL010523	HIPK3	Q9H422	10114	HIPK3			0.0550887	0.670131	0.957693	7
SL007502	ST4S6	Q7LFX5	51363	CHST15			-0.0577866	0.672292	0.959567	3
SL008099	CAPG	P40121	822	CAPG			-0.0672153	0.676531	0.960697	5
SL000674	FST	P19883	10468	FST			-0.0529357	0.676752	0.960697	3
SL000357	Coagulation Factor IX	P00740	2158	F9			-0.0460985	0.677533	0.960697	1
SL000053	tPA	P00750	5327	PLAT			-0.0517445	0.678494	0.960697	4
SL004336	FGF-18	O76093	8817	FGF18			-0.0850438	0.67924	0.960697	4
SL004718	Karyopherin-a2	P52292	3838	KP2			-0.0797762	0.680617	0.960697	3
SL000409	ERK-1	P27361	5595	MAPK3			0.0472899	0.68119	0.960697	2
SL001945	sE-Selectin	P16581	6401	SELE		1	-0.0524661	0.681384	0.960697	3
SL010489	CAMK1	Q14012	8536	CAMK1	Yes		-0.0566546	0.681474	0.960697	3
SL004010	SCF sR	P10721	3815	KIT			0.0506659	0.681593	0.960697	2
SL003173	Gro-a	P09341	2919	CXCL1			-0.0633884	0.683657	0.960802	7
SL000130	Cyclin B1	P14635	891	CCNB1			0.0618718	0.685159	0.960802	3
SL002508	IL-18 BPa	O95998	10068	IL18BP			0.0681657	0.685491	0.960802	6
SL005155	Cripto	P13385	6997	TDGF1			0.0966512	0.687377	0.960802	7
SL011528	RS7	P62081	6201	RPS7			0.064982	0.687772	0.960802	7
SL000456	iC3b	P01024	718	C3			0.0517329	0.687832	0.960802	4
SL003341	Fibrinogen g-chain dimer	P02679	2266	FGG		4	0.0476455	0.688194	0.960802	3
SL003793	MEK1	Q02750	5604	MAP2K1			0.0760204	0.689197	0.960802	5
SL000323	C7	P10643	730	C7			0.0496119	0.689327	0.960802	6
SL000558	Prothrombin	P00734	2147	F2			-0.0427318	0.693672	0.964628	4
SL000556	PKC-G	P05129	5582	PRKCG			-0.112952	0.69378	0.964628	3
SL007295	CAD15	P55291	1013	CDH15			0.0598637	0.697595	0.968739	3
SL003657	Calcineurin	Q08209 P63098	5530 5534	PPP3CA PPP3R1			-0.0483253	0.700982	0.968843	2
SL005195	LAG-3	P18627	3902	LAG3			0.0537716	0.703049	0.968843	2
SL005217	Siglec-6	O43699	946	SIGLEC6			-0.0581456	0.703407	0.968843	4
SL003192	Properdin	P27918	5199	CFP			-0.0526067	0.703622	0.968843	5
SL000572	SAA	P0DJI8	6288	SAA1			0.0510934	0.704368	0.968843	0
SL004868	Carbonic anhydrase VII	P43166	766	CA7			0.0602381	0.704398	0.968843	5
SL010495	CDK2/cyclin A	P24941 P20248	1017 890	CDK2 CC2			0.0515142	0.705465	0.968843	5
SL010512	PIK3CA/PIK3R1	P42336 P27986	5290 5295	PIK3CA PIK3R1			-0.0756424	0.707126	0.968843	5
SL003304	IGF-I sR	P08069	3480	IGF1R			-0.0554467	0.70749	0.968843	2
SL014091	SORC2	Q96PQ0	57537	SORCS2			0.0616212	0.708188	0.968843	7
SL010928	IMDH2	P12268	3615	IMPDH2			0.0556734	0.70858	0.968843	3
SL006528	SEPR	Q12884	2191	FAP			0.0452386	0.709036	0.968843	1
SL000479	IL-3	P08700	3562	IL3		3	0.0983173	0.709329	0.968843	5
SL005034	RAN	P62826	5901	RAN			0.0401795	0.711016	0.968843	0
SL004795	ERAB	Q99714	3028	HSD17B10			0.0451741	0.711948	0.968843	3
SL000045	IGFBP-3	P17936	3486	IGFBP3			-0.0543712	0.712142	0.968843	5
SL004305	Topoisomerase I	P11387	7150	TOP1			0.0709986	0.712258	0.968843	7
SL008574	OMD	Q99983	4958	OMD			-0.0471493	0.714929	0.969247	4
SL010288	Carbonic anhydrase 6	P23280	765	CA6	Yes		0.0480079	0.717741	0.969247	1
SL004354	IL-19	Q9UHD0	29949	IL19			0.048365	0.71786	0.969247	2
SL005225	TrkA	P04629	4914	NTRK1			0.0466288	0.718207	0.969247	7
SL003717	Caspase-10	Q92851	843	CASP10			-0.0489658	0.720031	0.969247	3
SL004342	FGF-8B	P55075	2253	FGF8			-0.0713689	0.720343	0.969247	4
SL005308	PSME3	P61289	10197	PSME3			-0.0652645	0.721591	0.969247	5
SL010454	Contactin-4	Q8IWV2	152330	CNTN4			-0.0490439	0.721658	0.969247	5
SL009216	dopa decarboxylase	P20711	1644	DDC			-0.07063	0.722106	0.969247	7
SL011069	Marapsin	Q9BQR3	83886	PRSS27			-0.053159	0.722964	0.969247	4
SL008703	CBPE	P16870	1363	CPE			0.0596682	0.72528	0.969247	6
SL000309	C1q	P02745 P02746 P02747	712 713 714	C1QA C1QB C1QC			-0.0491358	0.72608	0.969247	2
SL004855	contactin-1	Q12860	1272	CNTN1			0.0295515	0.726107	0.969247	4
SL003060	bFGF-R	P11362	2260	FGFR1			-0.035966	0.726522	0.969247	5
SL002922	sICAM-1	P05362	3383	ICAM1		1	0.0528297	0.726582	0.969247	1
SL005234	GDF-9	O60383	2661	GDF9			0.068398	0.726941	0.969247	4
SL000344	Cathepsin D	P07339	1509	CTSD			-0.0526706	0.727605	0.969247	3
SL006544	BGH3	Q15582	7045	TGFBI			-0.0378383	0.728008	0.969247	3
SL014470	BCAR3	O75815	8412	BCAR3			0.0627231	0.72912	0.969583	5
SL002542	K-ras	P01116	3845	KRAS			-0.0546069	0.732853	0.971021	4
SL000527	MMP-9	P14780	4318	MMP9		2	-0.0360655	0.733301	0.971021	2
SL004861	IL-18 Rb	O95256	8807	IL18RAP			0.0868872	0.733586	0.971021	1
SL004920	Cofilin-1	P23528	1072	CFL1			-0.0436414	0.733827	0.971021	3
SL004148	IL-12 Rb1	P42701	3594	IL12RB1			0.048083	0.734501	0.971021	6
SL010529	UFC1	Q9Y3C8	51506	UFC1			-0.0468269	0.736039	0.971916	2
SL014108	LRRT3	Q86VH5	347731	LRRTM3			-0.058377	0.737501	0.972084	2
SL007206	TSP2	P35442	7058	THBS2			-0.0436864	0.738193	0.972084	4
SL017614	PKB a/b/g	Family	None	None			0.0410026	0.739414	0.972084	2
SL006694	CNDP1	Q96KN2	84735	CNDP1			0.0394814	0.739916	0.972084	6
SL003785	GAPDH liver	P04406	2597	GAPDH		1	-0.0444698	0.741295	0.972084	5
SL004692	CLF-1/CLC Complex	O75462 Q9UBD9	9244 23529	CRLF1 CLCF1			0.061969	0.74187	0.972084	7
SL002792	BARK1	P25098	156	ADRBK1			-0.0405978	0.742524	0.972084	1
SL002081	Cadherin-5	P33151	1003	CDH5			0.0415259	0.744508	0.972084	2
SL000496	Lactoferrin	P02788	4057	LTF			-0.0321354	0.744797	0.972084	2
SL004182	GV	P39877	5322	PLA2G5			0.0644901	0.744819	0.972084	1
SL004327	BAFF	Q9Y275	10673	TNFSF13B			0.0453647	0.74567	0.972084	3
SL011532	ETHE1	O95571	23474	ETHE1			0.054261	0.747589	0.972084	3
SL010463	GPC2	Q8N158	221914	GPC2			0.0743564	0.748006	0.972084	7
SL005675	ATP synthase beta chain	P06576	506	ATP5B			0.0396771	0.748221	0.972084	4
SL014129	H6ST1	O60243	9394	HS6ST1			0.0553033	0.749158	0.972183	5
SL000613	uPA	P00749	5328	PLAU			-0.0368511	0.751601	0.972299	4
SL005352	FABPE	Q01469	2171	FABP5			0.0417044	0.751739	0.972299	6
SL005178	IL-1F7	Q9NZH6	27178	IL1F7			-0.0462551	0.752494	0.972299	6
SL003647	annexin VI	P08133	309	ANXA6	Yes		0.0592832	0.753542	0.972299	9
SL004637	MSP R	Q04912	4486	MST1R			-0.0501289	0.753553	0.972299	3
SL007280	CATC	P53634	1075	CTSC			-0.0634046	0.754557	0.972483	6
SL004337	FGF-19	O95750	9965	FGF19			0.049937	0.755611	0.97273	3
SL011530	DLRB1	Q9NP97	83658	DYNLRB1			0.037321	0.756964	0.973362	5
SL005115	Spondin-1	Q9HCB6	10418	SPON1			0.0381499	0.758828	0.97465	1
SL004364	TACI	O14836	23495	TNFRSF13B			0.0596849	0.76215	0.977755	7
SL005491	OBCAM	Q14982	4978	OPCML			0.0416386	0.764563	0.977755	4
SL004367	DKK1	O94907	22943	DKK1			0.0434029	0.765193	0.977755	5
SL004143	GFRa-2	O00451	2675	GFRA2			0.0389813	0.76609	0.977755	4
SL004134	CD27	P26842	939	CD27	Yes		-0.0354824	0.766592	0.977755	2
SL003331	MMP-16	P51512	4325	MMP16			0.0523446	0.767555	0.977755	4
SL005208	Nogo Receptor	Q9BZR6	65078	RTN4R			0.0262314	0.770418	0.977755	3
SL002646	MMP-14	P50281	4323	MMP14			-0.0511791	0.771043	0.977755	7
SL001902	BCAM	P50895	4059	BCAM			-0.0429751	0.771887	0.977755	3
SL006029	Chitotriosidase-1	Q13231	1118	CHIT1			0.0473015	0.77319	0.977755	11
SL000539	PHI	P06744	2821	GPI			0.0362425	0.773879	0.977755	4
SL003332	MMP-17	Q9ULZ9	4326	MMP17			0.0521957	0.775598	0.977755	3
SL005437	MEPE	Q9NQ76	56955	MEPE			0.0467597	0.776054	0.977755	7
SL004739	ITI heavy chain H4	Q14624	3700	ITIH4		2	0.0401301	0.776319	0.977755	0
SL004343	Flt3 ligand	P49771	2323	FLT3LG			-0.0507821	0.776965	0.977755	8
SL004258	Adiponectin	Q15848	9370	ADIPOQ			0.0393567	0.777499	0.977755	3
SL002036	FGFR4	P22455	2264	FGFR4			-0.0530086	0.777683	0.977755	4
SL005157	DC-SIGN	Q9NNX6	30835	CD209			0.0370447	0.77879	0.977755	1
SL012754	ASM3A	Q92484	10924	SMPDL3A			0.0427764	0.77896	0.977755	5
SL004119	discoidin domain receptor 1	Q08345	780	DDR1			0.0385326	0.779411	0.977755	3
SL004899	HSP70 protein 8	P11142	3312	HSPA8			0.0768491	0.779433	0.977755	5
SL010516	SRCN1	P12931	6714	SRC			0.0348061	0.781449	0.977891	4
SL003733	SMAC	Q9NR28	56616	DIABLO			-0.0345593	0.783352	0.977891	1
SL008008	ARGI1	P05089	383	ARG1			-0.0471615	0.783468	0.977891	1
SL004771	Aurora kise A	O14965	6790	AURKA			0.0400285	0.783648	0.977891	6
SL005171	IGFBP-4	P22692	3487	IGFBP4			-0.0372942	0.786684	0.977891	3
SL000553	PKC-B-II	P05771	5579	PRKCB			0.0304165	0.787201	0.977891	5
SL009431	HINT1	P49773	3094	HINT1		1	0.0567754	0.789958	0.977891	10
SL007266	PSD7	P51665	5713	PSMD7			0.0341179	0.791021	0.977891	2
SL000138	HB-EGF	Q99075	1839	HBEGF			-0.0378239	0.79137	0.977891	4
SL007429	GPNMB	Q14956	10457	GPNMB			0.0318295	0.791451	0.977891	6
SL003187	MDC	O00626	6367	CCL22			0.0302292	0.793013	0.977891	4
SL003522	ERP29	P30040	10961	ERP29			-0.0310969	0.793269	0.977891	3
SL000582	Survivin	O15392	332	BIRC5			-0.0591662	0.794053	0.977891	3
SL000551	PKC-A	P17252	5578	PRKCA			-0.0320568	0.794334	0.977891	4
SL004768	AIF1	P55008	199	AIF1			-0.0312058	0.795093	0.977891	1
SL008122	DUS3	P51452	1845	DUSP3			-0.0335118	0.795764	0.977891	1
SL010381	Soggy-1	Q9UK85	27120	DKKL1			0.0288509	0.797913	0.977891	2
SL000272	Antithrombin III	P01008	462	SERPINC1		1	-0.0335367	0.799864	0.977891	6
SL011808	CPNE1	Q99829	8904	CPNE1			-0.0336593	0.799867	0.977891	5
SL007122	IDE	P14735	3416	IDE			0.0462252	0.799961	0.977891	2
SL014292	SIG14	Q08ET2	100049587	SIGLEC14			-0.0677597	0.800479	0.977891	4
SL005183	IL-22BP	Q969J5	116379	IL22RA2			-0.0389987	0.800509	0.977891	5
SL010451	CFC1	P0CG37	55997	CFC1			0.0319141	0.801805	0.977891	4
SL016553	PDE3A	Q14432	5139	PDE3A			0.038311	0.801871	0.977891	3
SL000461	IgE	P01854	3497 50802 3535	IGHE IGK@ IGL@		1	0.0311443	0.8019	0.977891	6
SL010502	MK08	P45983	5599	MAPK8			-0.0356673	0.802061	0.977891	5
SL004871	DR6	O75509	27242	TNFRSF21			-0.0244698	0.808221	0.983734	4
SL004155	PDGF Rb	P09619	5159	PDGFRB			-0.0328218	0.808596	0.983734	3
SL004782	TSG-6	P98066	7130	TNFAIP6			0.0318528	0.809483	0.983753	3
SL016128	TXD12	O95881	51060	TXNDC12			-0.0249339	0.811523	0.984575	1
SL006713	Collectin Kidney 1	Q9BWP8	78989	COLEC11			0.0372434	0.811904	0.984575	2
SL004329	BMP-14	P43026	8200	GDF5			0.033832	0.81448	0.985084	2
SL009412	DKK3	Q9UBP4	27122	DKK3			-0.0355754	0.814819	0.985084	5
SL000320	C5a	P01031	727	C5			-0.0263413	0.814941	0.985084	2
SL004875	IL-1Rrp2	Q9HB29	8808	IL1RL2			0.0287544	0.818276	0.987082	4
SL007674	LY9	Q9HBG7	4063	LY9			-0.024215	0.819348	0.987082	2
SL000588	TMA	P07202	7173	TPO			-0.0367782	0.820257	0.987082	3
SL011071	PDGF-CC	Q9NRA1	56034	PDGFC			0.0277464	0.820418	0.987082	4
SL004649	OX40 Ligand	P23510	7292	TNFSF4			-0.0496227	0.820965	0.987082	10
SL010368	IDUA	P35475	3425	IDUA			0.0283133	0.822903	0.988297	5
SL004876	Kallistatin	P29622	5267	SERPI4			0.0236578	0.823727	0.988297	3
SL000426	Fibronectin	P02751	2335	FN1		1	0.0259655	0.827086	0.990461	3
SL005193	JAM-B	P57087	58494	JAM2			0.0414063	0.827285	0.990461	2
SL004648	LIGHT	O43557	8740	TNFSF14			0.0294705	0.828643	0.99087	3
SL000251	a2-HS-Glycoprotein	P02765	197	AHSG			-0.0264525	0.829382	0.99087	0
SL010449	Carbonic Anhydrase X	Q9NS85	56934	CA10			-0.0395512	0.831648	0.990952	3
SL000597	TNF-b	P01374	4049	LTA		1	-0.0317148	0.83352	0.990952	6
SL002524	sCD4	P01730	920	CD4			-0.0504277	0.83476	0.990952	5
SL006913	FYN	P06241	2534	FYN			-0.0272971	0.835702	0.990952	5
SL005191	ILT-4	Q8N423	10288	LILRB2			-0.0274629	0.83632	0.990952	6
SL005199	MICA	Q29983	4276	MICA			-0.0205745	0.837325	0.990952	3
SL013969	KYNU	Q16719	8942	KYNU			-0.027304	0.837449	0.990952	5
SL000540	Plasmin	P00747	5340	PLG			-0.0449571	0.839427	0.990952	7
SL006448	HRG	P04196	3273	HRG		1	-0.0262685	0.840844	0.990952	3
SL007336	SET	Q01105	6418	SET			-0.0246504	0.842647	0.990952	3
SL000248	a1-Antichymotrypsin	P01011	12	SERPI3		2	0.02464	0.84282	0.990952	4
SL000550	PCI	P05154	5104	SERPI5		1	0.0263811	0.846593	0.990952	0
SL003687	Nucleoside diphosphate kise A	P15531	4830	NME1			-0.0280879	0.846743	0.990952	2
SL006114	ROR1	Q01973	4919	ROR1			-0.0401836	0.848368	0.990952	2
SL000319	C5	P01031	727	C5		1	-0.0208796	0.848373	0.990952	2
SL004516	MBL	P11226	4153	MBL2			0.0236645	0.848419	0.990952	5
SL004362	SCGF-beta	Q9Y240	6320	CLEC11A			-0.0233144	0.848618	0.990952	2
SL000382	CK-MB	P12277 P06732	1152 1158	CKB CKM		1	-0.0215466	0.850169	0.990952	4
SL004751	HO-2	P30519	3163	HMOX2			-0.0290054	0.850268	0.990952	5
SL000523	MMP-13	P45452	4322	MMP13			0.0404334	0.851093	0.990952	9
SL005261	TCPTP	P17706	5771	PTPN2			0.0559682	0.851312	0.990952	3
SL000345	Cathepsin G	P08311	1511	CTSG			0.031703	0.85614	0.990952	5
SL014111	KIRR3	Q8IZU9	84623	KIRREL3			-0.0252533	0.857414	0.990952	2
SL004081	Bone proteoglycan II	P07585	1634	DCN			-0.0216099	0.857868	0.990952	6
SL009089	PGCB	Q96GW7	63827	BCAN			0.0236093	0.85795	0.990952	5
SL004363	SCGF-alpha	Q9Y240	6320	CLEC11A			-0.0233805	0.858043	0.990952	2
SL000481	IL-5	P05113	3567	IL5			-0.0233825	0.859328	0.990952	4
SL007153	PERL	P22079	4025	LPO			0.0244925	0.859645	0.990952	5
SL000468	IgM	P01871	3507 3512 50802 3535	IGHM IGJ IGK@ IGL@		2	-0.0256814	0.860369	0.990952	4
SL004070	Ubiquitin	P62979	6233	RPS27A			0.0286554	0.862462	0.990952	5
SL008609	FCG3B	O75015	2215	FCGR3B			-0.0247801	0.86282	0.990952	7
SL003679	IGF-II receptor	P11717	3482	IGF2R			0.0184213	0.86286	0.990952	2
SL010616	SHP-2	Q06124	5781	PTPN11			0.0216456	0.863585	0.990952	3
SL010518	TEC	P42680	7006	TEC			-0.0236772	0.864353	0.990952	3
SL005102	SHBG	P04278	6462	SHBG			0.0187068	0.864409	0.990952	2
SL001998	TFPI	P10646	7035	TFPI			0.0185751	0.864699	0.990952	0
SL005181	IL-20 Ra	Q9UHF4	53832	IL20RA			0.051135	0.865372	0.990952	6
SL006705	PFD5	Q99471	5204	PFDN5			-0.0256635	0.868131	0.990952	2
SL014096	LRRT1	Q86UE6	347730	LRRTM1			-0.0232467	0.870925	0.990952	7
SL000617	ALT	P24298	2875	GPT			-0.0216572	0.871287	0.990952	5
SL002702	PIM1	P11309	5292	PIM1			0.030167	0.872192	0.990952	5
SL000022	D-dimer	P02671 P02675 P02679	2243 2244 2266	FGA FGB FGG			-0.0183115	0.872241	0.990952	4
SL010328	MED-1	Q15648	5469	MED1			0.0264672	0.872476	0.990952	6
SL001973	Mammaglobin 2	O75556	4246	SCGB2A1			-0.0227321	0.872628	0.990952	2
SL009213	Cathepsin A	P10619	5476	CTSA			0.0213988	0.8729	0.990952	5
SL010466	MFRP	Q9BY79	83552	MFRP			-0.028014	0.873019	0.990952	5
SL005687	eIF-5A-1	P63241	1984	EIF5A			-0.0198935	0.87327	0.990952	2
SL003196	TARC	Q92583	6361	CCL17			0.0198373	0.874028	0.990952	0
SL002522	Rb	P06400	5925	RB1			-0.0244251	0.875664	0.990952	7
SL004765	MAPKAPK3	Q16644	7867	MAPKAPK3			-0.0185957	0.877729	0.990952	3
SL001890	GA733-1 protein	P09758	4070	TACSTD2			0.0213937	0.880571	0.990952	6
SL012740	ATS15	Q8TE58	170689	ADAMTS15			0.0226103	0.881247	0.990952	3
SL000398	Cytochrome P450 3A4	P08684	1576	CYP3A4			-0.0177408	0.884489	0.990952	2
SL004063	FGFR-3	P22607	2261	FGFR3			0.0190539	0.885541	0.990952	3
SL000557	PKC-Z	Q05513	5590	PRKCZ			-0.0240356	0.886062	0.990952	5
SL010503	MAPK2	P49137	9261	MAPKAPK2			-0.0191565	0.886612	0.990952	3
SL004458	Elafin	P19957	5266	PI3			-0.0174466	0.892508	0.990952	2
SL003300	HCC-4	O15467	6360	CCL16			-0.0171478	0.89287	0.990952	4
SL000252	a2-Macroglobulin	P01023	2	A2M		5	-0.017284	0.893667	0.990952	1
SL004484	SP-D	P35247	6441	SFTPD			0.0210756	0.893687	0.990952	5
SL000383	CK-MM	P06732	1158	CKM			-0.0152831	0.894112	0.990952	4
SL003542	NG36	Q96KQ7	10919	EHMT2			-0.018755	0.895136	0.990952	5
SL004352	IL-17F	Q96PD4	112744	IL17F			-0.0215265	0.895191	0.990952	4
SL010373	FCAR	P24071	2204	FCAR			0.0222535	0.895986	0.990952	7
SL004230	tau	P10636	4137	MAPT			0.0281748	0.896809	0.990952	6
SL005725	GRB2-related adapter protein 2	O75791	9402	GRAP2			-0.0246443	0.897215	0.990952	5
SL001691	FGF7	P21781	2252	FGF7			0.0168995	0.898942	0.990952	5
SL000002	VEGF	P15692	7422	VEGFA			-0.0137438	0.899525	0.990952	1
SL000510	Lysozyme	P61626	4069	LYZ		1	-0.0154933	0.901371	0.990952	1
SL004298	granzyme A	P12544	3001	GZMA			0.0152569	0.902738	0.990952	4
SL004591	G-CSF-R	Q99062	1441	CSF3R			-0.0165909	0.902784	0.990952	8
SL000655	Keratin 18	P05783	3875	KRT18			-0.0256131	0.903914	0.990952	7
SL009341	BASI	P35613	682	BSG			0.0170725	0.90467	0.990952	4
SL000474	IL-16	Q14005	3603	IL16			-0.0149216	0.904852	0.990952	3
SL001796	Myeloperoxidase	P05164	4353	MPO		1	0.0148112	0.905411	0.990952	3
SL004477	calgranulin B	P06702	6280	S100A9			-0.0129899	0.906596	0.990952	4
SL006917	LYN	P07948	4067	LYN			-0.0133412	0.906853	0.990952	2
SL000836	Hemoglobin	P69905 P68871	3039 3043	HBA1 HBB		2	0.0190545	0.907244	0.990952	2
SL010349	FN1.3	P02751	2335	FN1			0.0154984	0.907909	0.990952	2
SL004676	IGFBP-5	P24593	3488	IGFBP5			0.0152189	0.9103	0.990952	2
SL000515	MCP-2	P80075	6355	CCL8			0.0183019	0.910993	0.990952	7
SL004862	PD-L2	Q9BQ51	80380	PDCD1LG2			0.0154088	0.911029	0.990952	5
SL002655	CTGF	P29279	1490	CTGF			-0.0142988	0.912183	0.990952	4
SL007651	FGF23	Q9GZV9	8074	FGF23			0.0242672	0.912676	0.990952	8
SL004160	TrkB	Q16620	4915	NTRK2			-0.0150279	0.914457	0.990952	2
SL003735	4-1BB ligand	P41273	8744	TNFSF9			-0.026811	0.914588	0.990952	8
SL005226	TSLP R	Q9HC73	64109	CRLF2			0.0135317	0.91628	0.990952	3
SL007284	CRIS3	P54108	10321	CRISP3			-0.0299952	0.916595	0.990952	5
SL000048	Protein C	P04070	5624	PROC			-0.0121269	0.919593	0.990952	1
SL000483	IL-7	P13232	3574	IL7			0.0193125	0.919661	0.990952	8
SL003930	HPG-	P15428	3248	HPGD			-0.0175427	0.919836	0.990952	5
SL007059	LY86	O95711	9450	LY86			0.0187881	0.920369	0.990952	3
SL016148	C34 gp41 HIV Fragment	Q70626	None	Human-virus			0.0160819	0.920752	0.990952	5
SL017188	GSK-3 alpha/beta	P49840 P49841	2931 2932	GSK3A GSK3B			-0.0116595	0.921803	0.990952	3
SL004863	TAJ	Q9NS68	55504	TNFRSF19			-0.0128096	0.922522	0.990952	6
SL004626	ADAMTS-5	Q9U0	11096	ADAMTS5			0.0182921	0.923324	0.990952	1
SL006698	transcription factor MLR1 isoform CRA_b	Q8N3X6	254251	LCORL			0.0177889	0.923367	0.990952	5
SL006921	PDK1	Q15118	5163	PDK1			-0.0142316	0.924384	0.990952	4
SL011809	XTP3A	Q9H773	79077	DCTPP1			0.0164899	0.929686	0.990952	2
SL000076	p27Kip1	P46527	1027	CDKN1B			0.0162113	0.930974	0.990952	6
SL011508	PACAP-27	P18509	116	ADCYAP1			-0.012292	0.931325	0.990952	5
SL018625	TLR4:MD-2 complex	O00206 Q9Y6Y9	7099 23643	TLR4 LY96			0.0132065	0.931428	0.990952	4
SL000589	TSH	P01215 P01222	1081 12372	CGA TSHB			-0.0128106	0.932167	0.990952	5
SL009988	ADAM12	O43184	8038	ADAM12			0.0105728	0.933459	0.990952	6
SL004356	LAG-1	Q8NHW4	388372	CCL4L1			0.0131156	0.934946	0.990952	5
SL007531	BMPER	Q8N8U9	168667	BMPER			-0.011851	0.935585	0.990952	6
SL010457	DLL4	Q9NR61	54567	DLL4			0.0144805	0.936736	0.990952	5
SL007179	EPHB2	P29323	2048	EPHB2			-0.0102105	0.93714	0.990952	2
SL004625	ADAMTS-4	O75173	9507	ADAMTS4			-0.0137076	0.937604	0.990952	3
SL007358	KPCT	Q04759	5588	PRKCQ			-0.017666	0.937742	0.990952	7
SL008709	DSC3	Q14574	1825	DSC3			0.0187003	0.937812	0.990952	3
SL014294	EPHAA	Q5JZY3	284656	EPHA10			-0.0121628	0.938536	0.990952	2
SL001766	HCG	P01215 P01233	1081 1082	CGA CGB			0.0103153	0.940446	0.990952	5
SL003919	kallikrein 14	Q9P0G3	43847	KLK14			0.00839738	0.94143	0.990952	5
SL001753	Sialoadhesin	Q9BZZ2	6614	SIGLEC1			-0.0131387	0.942966	0.990952	3
SL002704	PTN	P21246	5764	PTN			0.0127422	0.943205	0.990952	3
SL010379	Semaphorin 3A	Q14563	10371	SEMA3A			0.0112006	0.943613	0.990952	3
SL011535	RBM39	Q14498	9584	RBM39			0.0108031	0.944193	0.990952	7
SL013928	PPIE	Q9UNP9	10450	PPIE			0.0087317	0.944476	0.990952	1
SL010530	OCAD1	Q9NX40	54940	OCIAD1			0.0130502	0.944965	0.990952	6
SL005572	Gelsolin	P06396	2934	GSN		1	-0.0085792	0.945488	0.990952	3
SL002783	Cardiotrophin-1	Q16619	1489	CTF1			0.0121195	0.946057	0.990952	4
SL010501	MP2K2	P36507	5605	MAP2K2			0.0090804	0.946145	0.990952	1
SL007729	ARTS1	Q9NZ08	51752	ERAP1			-0.0107419	0.947161	0.990952	3
SL008414	EphB6	O15197	2051	EPHB6			-0.0108848	0.947882	0.990952	8
SL000633	Fas ligand soluble	P48023	356	FASLG		1	0.0143197	0.94789	0.990952	5
SL000546	PRL	P01236	5617	PRL		1	-0.0101816	0.948084	0.990952	3
SL010470	Semaphorin 3E	O15041	9723	SEMA3E			0.00861776	0.948748	0.990952	4
SL005233	XEDAR	Q9HAV5	60401	EDA2R			0.0118455	0.948835	0.990952	2
SL003643	Glutathione S-transferase Pi	P09211	2950	GSTP1			0.0086256	0.949263	0.990952	2
SL000528	DPH-P450 Oxidoreductase	P16435	5447	POR			0.0076461	0.94947	0.990952	7
SL004333	FGF-10	O15520	2255	FGF10			0.0124244	0.94958	0.990952	6
SL008936	CHL1	O00533	10752	CHL1			-0.00964532	0.949664	0.990952	4
SL012707	PCSK9	Q8NBP7	255738	PCSK9			-0.0073689	0.949948	0.990952	2
SL004345	GDF-11	O95390	10220	GDF11			0.0116551	0.950486	0.990952	3
SL004457	Protease nexin I	P07093	5270	SERPINE2			0.0154539	0.951213	0.990952	5
SL004366	TWEAKR	Q9NP84	51330	TNFRSF12A			0.00945106	0.953255	0.990952	8
SL007871	Cytidylate kise	P30085	51727	CMPK1			0.00656903	0.953528	0.990952	3
SL005703	Notch 1	P46531	4851	NOTCH1			-0.00707452	0.953757	0.990952	3
SL000006	PAI-1	P05121	5054	SERPINE1			-0.00758981	0.95386	0.990952	4
SL005206	NKp44	O95944	9436	NCR2			-0.0100522	0.954238	0.990952	3
SL003178	sICAM-3	P32942	3385	ICAM3			0.00932172	0.957322	0.990952	4
SL000678	Granulysin	P22749	10578	GNLY			-0.00623152	0.959776	0.990952	3
SL000021	Insulin	P01308	3630	INS		1	0.00904024	0.960007	0.990952	5
SL005220	Sonic Hedgehog	Q15465	6469	SHH			-0.0066914	0.961778	0.990952	5
SL008085	3HIDH	P31937	11112	HIBADH			-0.00709785	0.961853	0.990952	5
SL003970	PTH	P01270	5741	PTH			0.010529	0.961916	0.990952	5
SL007547	TIMD3	Q8TDQ0	84868	HAVCR2			0.00518416	0.962367	0.990952	2
SL007025	JAK2	O60674	3717	JAK2			0.00621528	0.964039	0.990952	0
SL003461	ACTH	P01189	5443	POMC			-0.00841485	0.96428	0.990952	6
SL001995	Angiopoietin-1	Q15389	284	ANGPT1			-0.0055538	0.964363	0.990952	6
SL000124	MMP-2	P08253	4313	MMP2		1	0.00632672	0.964404	0.990952	0
SL000027	COX-2	P35354	5743	PTGS2			-0.00901798	0.964839	0.990952	8
SL010388	Trypsin 2	P07478	5645	PRSS2			-0.00624016	0.965193	0.990952	2
SL011211	IF4G2	P78344	1982	EIF4G2			-0.0051045	0.965632	0.990952	2
SL002803	PGP9.5	P09936	7345	UCHL1			0.00488749	0.967819	0.990952	3
SL004297	NEUREGULIN-1	Q02297	3084	NRG1			-0.00510731	0.968541	0.990952	3
SL010515	RPS6KA3	P51812	6197	RPS6KA3			-0.00514544	0.969214	0.990952	3
SL005588	FER	P16591	2241	FER			0.00444305	0.96942	0.990952	2
SL012457	NXPH1	P58417	30010	NXPH1			-0.00427847	0.969887	0.990952	0
SL010500	LYNB	P07948	4067	LYN			-0.00427999	0.970874	0.991064	2
SL003974	Activated Protein C	P04070	5624	PROC			0.00726591	0.972444	0.99177	6
SL014029	SPHK2	Q9NRA0	56848	SPHK2			-0.00433416	0.975813	0.992049	3
SL010393	KREM2	Q8NCW0	79412	KREMEN2			0.00407428	0.976288	0.992049	3
SL011629	AIP	O00170	9049	AIP			0.00413263	0.976395	0.992049	2
SL000047	IGF-I	P05019	3479	IGF1			0.00323888	0.976863	0.992049	3
SL010455	Contactin-5	O94779	53942	CNTN5			-0.0037647	0.977453	0.992049	2
SL005793	Cyclophilin F	P30405	10105	PPIF			-0.00363637	0.97799	0.992049	4
SL004120	Discoidin domain receptor 2	Q16832	4921	DDR2			-0.00405092	0.979548	0.992587	6
SL004852	B7-H1	Q9NZQ7	29126	CD274			0.00398398	0.980279	0.992587	7
SL000603	Trypsin	P07477	5644	PRSS1		1	-0.00268875	0.985078	0.994953	8
SL002662	Coagulation Factor XI	P03951	2160	F11			0.00203762	0.98529	0.994953	2
SL004660	BSP	P21815	3381	IBSP			-0.00246712	0.985412	0.994953	3
SL006374	BMX	P51813	660	BMX			0.00329723	0.986288	0.994953	4
SL007752	DAPK2	Q9UIK4	23604	DAPK2			-0.00268741	0.987976	0.994953	9
SL008933	PARK7	Q99497	11315	PARK7			0.00228565	0.988648	0.994953	6
SL007642	ANGL4	Q9BY76	51129	ANGPTL4			0.001675	0.989687	0.994953	4
SL004144	GFRa-3	O60609	2676	GFRA3			0.00188371	0.990179	0.994953	5
SL004636	Flt-3	P36888	2322	FLT3			0.00151141	0.991062	0.994953	4
SL003803	ERBB4	Q15303	2066	ERBB4			0.00202776	0.991428	0.994953	4
SL013988	CHST2	Q9Y4C5	9435	CHST2			0.00107168	0.993233	0.995879	5
SL000507	Lymphotoxin a1/b2	P01374 Q06643	4049 4050	LTA LTB			0.00114959	0.994766	0.996531	9
SL000280	GOT1	P17174	2805	GOT1			0.00040559	0.997056	0.997146	3
SL004126	4-1BB	Q07011	3604	TNFRSF9			0.000626913	0.997146	0.997146	7

## Sheet: S6 - TwinsUK CANTAB PAL_sr 2009
SOMAmer ID	Analyte name (as provided by SomaLogic)	UniProt ID	Entrez Gene ID	Entrez Gene Symbol	Calibration Scale Factors in the tail of the distribution	Number of independent research cohorts in which the blood level of this protein has associated with an AD-related phenotype (Chiam et al)	Beta	P-value	Q-value	Number of excluded protein outlliers
SL001905	Mesothelin	Q13421	10232	MSLN			0.592074	0.000924215	0.984376	10
SL014130	CHST6	Q9GZX3	4166	CHST6			-0.414924	0.00579203	0.984376	5
SL004353	IL-17D	Q8TAD2	53342	IL17D			-0.449003	0.00610122	0.984376	7
SL003198	Tescin	P24821	3371	TNC		2	0.351986	0.0068914	0.984376	3
SL000311	C1s	P09871	716	C1S		2	0.343962	0.00839095	0.984376	3
SL001897	SPINT2	O43291	10653	SPINT2			-0.381546	0.00886989	0.984376	6
SL010504	MAPK5	Q8IW41	8550	MAPKAPK5			-0.390296	0.0103249	0.984376	6
SL003309	LBP	P18428	3929	LBP			-0.350874	0.0107803	0.984376	6
SL005225	TrkA	P04629	4914	NTRK1			-0.298751	0.0135054	0.984376	7
SL000343	Cathepsin B	P07858	1508	CTSB			0.388401	0.0139471	0.984376	4
SL005219	Siglec-9	Q9Y336	27180	SIGLEC9			-0.395148	0.0145279	0.984376	0
SL000466	IGFBP-2	P18065	3485	IGFBP2		2	0.332783	0.0166283	0.984376	1
SL005215	Siglec-3	P20138	945	CD33			0.283589	0.0233494	0.984376	3
SL005174	IL-17B R	Q9NRM6	55540	IL17RB			0.335647	0.0242906	0.984376	3
SL001945	sE-Selectin	P16581	6401	SELE		1	-0.304114	0.0275018	0.984376	3
SL006915	IL-27	Q8NEV9 Q14213	246778 10148	IL27 EBI3			0.352764	0.0276539	0.984376	7
SL003326	I-TAC	O14625	6373	CXCL11			0.268372	0.0308809	0.984376	5
SL004670	Artemin	Q5T4W7	9048	ARTN			0.40505	0.0353384	0.984376	6
SL004352	IL-17F	Q96PD4	112744	IL17F			0.472532	0.0420614	0.984376	4
SL007328	JAG1	P78504	182	JAG1			-0.273371	0.0423896	0.984376	3
SL004857	Desmoglein-2	Q14126	1829	DSG2			-0.295934	0.0469753	0.984376	2
SL003685	PBEF	P43490	10135	MPT			-0.255516	0.0480247	0.984376	4
SL000358	Coagulation Factor VII	P08709	2155	F7			0.273439	0.0492382	0.984376	3
SL003690	RANK	Q9Y6Q6	8792	TNFRSF11A			0.45707	0.0496709	0.984376	4
SL006912	FGR	P09769	2268	FGR			-0.262239	0.0507088	0.984376	7
SL010458	Endocan	Q9NQ30	11082	ESM1			0.314883	0.0514656	0.984376	4
SL006803	ANGL3	Q9Y5C1	27329	ANGPTL3			0.420094	0.0518084	0.984376	2
SL006523	MFGM	Q08431	4240	MFGE8			-0.326414	0.0551733	0.984376	5
SL003168	CTACK	Q9Y4X3	10850	CCL27			-0.271953	0.0557693	0.984376	3
SL003862	CD40 ligand soluble	P29965	959	CD40LG			0.316634	0.0582002	0.984376	5
SL000462	IGFBP-1	P08833	3484	IGFBP1			0.284746	0.059203	0.984376	3
SL004330	CD22	P20273	933	CD22			0.275138	0.059327	0.984376	3
SL005258	PLK-1	P53350	5347	PLK1			-0.289269	0.0597153	0.984376	6
SL007295	CAD15	P55291	1013	CDH15			0.360382	0.0609446	0.984376	3
SL000325	C9	P02748	735	C9			0.307566	0.0612993	0.984376	5
SL004348	IFN-lambda 1	Q8IU54	282618	IL29			0.316076	0.0617591	0.984376	2
SL000305	b-NGF	P01138	4803	NGF			0.359762	0.0622015	0.984376	4
SL000130	Cyclin B1	P14635	891	CCNB1			0.300824	0.0622836	0.984376	3
SL004610	LRP8	Q14114	7804	LRP8			-0.255038	0.0627153	0.984376	4
SL000133	MIP-3a	P78556	6364	CCL20			0.352725	0.0632798	0.984376	6
SL012108	PLCG1	P19174	5335	PLCG1			0.383347	0.0641759	0.984376	3
SL003043	TIMP-3	P35625	7078	TIMP3			0.27641	0.0644997	0.984376	6
SL004635	CD30 Ligand	P32971	944	TNFSF8			0.362713	0.0653211	0.984376	6
SL004271	GFAP	P14136	2670	GFAP			0.428367	0.0655314	0.984376	6
SL005250	Chymase	P23946	1215	CMA1			0.300254	0.0689177	0.984376	4
SL004859	GITR	Q9Y5U5	8784	TNFRSF18			0.436766	0.0707841	0.984376	3
SL007356	NOTC2	Q04721	4853	NOTCH2			-0.300582	0.070823	0.984376	6
SL004588	IL-1 R AcP	Q9NPH3	3556	IL1RAP			-0.263767	0.0713218	0.984376	3
SL007464	AMHR2	Q16671	269	AMHR2			-0.248443	0.0744074	0.984376	2
SL000125	IL-1a	P01583	3552	IL1A		1	-0.54037	0.074883	0.984376	5
SL005797	PIGR	P01833	5284	PIGR			-0.271789	0.0770395	0.984376	5
SL000588	TMA	P07202	7173	TPO			-0.297403	0.0808473	0.984376	3
SL000467	IgG	P01857	3500 3501 3502 3503 50802 3535	IGHG1 IGHG2 IGHG3 IGHG4 IGK@ IGL@		1	-0.226018	0.081003	0.984376	3
SL007385	IL24	Q13007	11009	IL24			-0.278244	0.0825518	0.984376	6
SL004925	AGR2	O95994	10551	AGR2			0.27437	0.0830581	0.984376	8
SL011100	CD226	Q15762	10666	CD226			-0.335205	0.0833266	0.984376	5
SL007752	DAPK2	Q9UIK4	23604	DAPK2			-0.321331	0.0839332	0.984376	9
SL008023	HPLN1	P10915	1404	HAPLN1			-0.268551	0.0845314	0.984376	5
SL006397	NRP1	O14786	8829	NRP1			0.266654	0.0846241	0.984376	2
SL004360	Neurotrophin-5	P34130	4909	NTF4			-0.291536	0.0873417	0.984376	5
SL006119	TFF3	Q07654	7033	TFF3			0.269497	0.0903931	0.984376	6
SL003915	kallikrein 8	O60259	11202	KLK8			-0.216594	0.0912047	0.984376	5
SL000249	a1-Antitrypsin	P01009	5265	SERPI1		5	0.277841	0.0918605	0.984376	3
SL000027	COX-2	P35354	5743	PTGS2			-0.300677	0.0922995	0.984376	8
SL004144	GFRa-3	O60609	2676	GFRA3			-0.245976	0.0924973	0.984376	5
SL004182	GV	P39877	5322	PLA2G5			0.424739	0.0943468	0.984376	1
SL004580	Macrophage scavenger receptor	P21757	4481	MSR1			0.288328	0.0949141	0.984376	4
SL005508	Carbonic anhydrase 9	Q16790	768	CA9			-0.222179	0.095347	0.984376	4
SL005703	Notch 1	P46531	4851	NOTCH1			0.205815	0.0959108	0.984376	3
SL010378	RET	P07949	5979	RET			-0.195008	0.0965898	0.984376	4
SL004851	ALK-1	P37023	94	ACVRL1			0.23745	0.0980794	0.984376	3
SL007869	PPIB	P23284	5479	PPIB			-0.288793	0.0987984	0.984376	9
SL004875	IL-1Rrp2	Q9HB29	8808	IL1RL2			0.236055	0.0991355	0.984376	4
SL001943	IL-6 sRa	P08887	3570	IL6R			0.20475	0.0998241	0.984376	3
SL010450	CD48	P09326	962	CD48			0.29648	0.100253	0.984376	3
SL004137	EphA1	P21709	2041	EPHA1			-0.251323	0.102328	0.984376	4
SL010328	MED-1	Q15648	5469	MED1			-0.23075	0.103264	0.984376	6
SL004591	G-CSF-R	Q99062	1441	CSF3R			-0.218915	0.104019	0.984376	8
SL010612	Dkk-4	Q9UBT3	27121	DKK4			0.213405	0.104397	0.984376	4
SL007324	CSK21	P68400	1457	CSNK2A1			0.424011	0.104761	0.984376	4
SL000507	Lymphotoxin a1/b2	P01374 Q06643	4049 4050	LTA LTB			0.320935	0.106231	0.984376	9
SL010368	IDUA	P35475	3425	IDUA			0.19638	0.112635	0.984376	5
SL009792	PUR8	P30566	158	ADSL	Yes		0.213252	0.113434	0.984376	1
SL007403	DMP1	Q13316	1758	DMP1			-0.224539	0.113863	0.984376	5
SL000670	GSTA3	Q16772	2940	GSTA3			0.26107	0.114397	0.984376	6
SL005159	EPO-R	P19235	2057	EPOR			0.435612	0.115052	0.984376	3
SL004296	Myokise human	P00568	203	AK1			0.235078	0.116172	0.984376	2
SL000605	Ubiquitin+1	P62979	6233	RPS27A			0.22428	0.11649	0.984376	0
SL006197	DJ homolog	Q96DA6	131118	DJC19			0.401727	0.117284	0.984376	1
SL004845	EphB4	P54760	2050	EPHB4			-0.214521	0.11742	0.984376	4
SL004148	IL-12 Rb1	P42701	3594	IL12RB1			-0.272939	0.117641	0.984376	6
SL007471	COLEC12	Q5KU26	81035	COLEC12			0.308806	0.121504	0.984376	4
SL000565	Renin	P00797	5972	REN			0.285513	0.122992	0.984376	3
SL007266	PSD7	P51665	5713	PSMD7			0.262313	0.123358	0.984376	2
SL010468	RGMB	Q6NW40	285704	RGMB			-0.24812	0.124754	0.984376	2
SL004339	FGF-5	P12034	2250	FGF5			0.267184	0.125576	0.984376	6
SL005231	UNC5H4	Q6UXZ4	137970	UNC5D			-0.226353	0.125644	0.984376	5
SL012457	NXPH1	P58417	30010	NXPH1			0.213429	0.126203	0.984376	0
SL003849	FGF9	P31371	2254	FGF9			0.313351	0.12646	0.984376	4
SL000582	Survivin	O15392	332	BIRC5			0.306891	0.126818	0.984376	3
SL003648	Rab GDP dissociation inhibitor beta	P50395	2665	GDI2			0.255806	0.126855	0.984376	1
SL010610	CLC4K	Q9UJ71	50489	CD207			-0.249562	0.126901	0.984376	5
SL004650	sFRP-3	Q92765	2487	FRZB			0.208418	0.127883	0.984376	4
SL006108	CD5L	O43866	922	CD5L		1	0.23076	0.128248	0.984376	3
SL004867	Carbonic anhydrase III	P07451	761	CA3			0.234923	0.128375	0.984376	1
SL004136	Dtk	Q06418	7301	TYRO3			-0.215149	0.130291	0.984376	3
SL000554	PKC-D	Q05655	5580	PRKCD			-0.169003	0.131186	0.984376	2
SL000415	Factor H	P08603	3075	CFH		4	0.171464	0.131654	0.984376	1
SL000658	GAS1	P54826	2619	GAS1			0.408841	0.131717	0.984376	4
SL000300	b-Endorphin	P01189	5443	POMC			-0.241837	0.133596	0.984376	3
SL003990	FGFR-2	P21802	2263	FGFR2			0.221905	0.133741	0.984376	8
SL003179	Integrin a1b1	P56199 P05556	3672 3688	ITGA1 ITGB1			0.371216	0.134007	0.984376	9
SL000498	Leptin	P41159	3952	LEP		1	-0.20749	0.134071	0.984376	2
SL014268	OX2G	P41217	4345	CD200			-0.197736	0.135091	0.984376	3
SL010830	41	P11171	2035	EPB41			0.230877	0.135497	0.984376	0
SL004725	Hat1	O14929	8520	HAT1			0.33187	0.13584	0.984376	4
SL004351	IL-17E	Q9H293	64806	IL25			-0.255183	0.138414	0.984376	3
SL000280	GOT1	P17174	2805	GOT1			0.207202	0.139004	0.984376	3
SL000493	LDH-H 1	P07195	3945	LDHB			0.262374	0.139446	0.984376	5
SL004156	TRAIL R1	O00220	8797	TNFRSF10A			0.225815	0.139698	0.984376	5
SL017189	Kininogen HMW	P01042	3827	KNG1			0.196025	0.141515	0.984376	1
SL004759	eIF-5	P55010	1983	EIF5			0.312045	0.141742	0.984376	1
SL009768	CBX5	P45973	23468	CBX5			0.505043	0.141777	0.984376	2
SL003196	TARC	Q92583	6361	CCL17			0.22853	0.14212	0.984376	0
SL005102	SHBG	P04278	6462	SHBG			0.207186	0.142495	0.984376	2
SL009045	ENPP7	Q6UWV6	339221	ENPP7			-0.225557	0.14329	0.984376	1
SL004579	Macrophage mannose receptor	P22897	4360	MRC1			0.217882	0.14332	0.984376	1
SL011630	SE6L2	Q6UXD5	26470	SEZ6L2			0.242528	0.143559	0.984376	5
SL003172	GCP-2	P80162	6372	CXCL6			0.227166	0.14386	0.984376	2
SL004365	TWEAK	O43508	8742	TNFSF12			0.294207	0.144602	0.984376	5
SL002704	PTN	P21246	5764	PTN			0.257977	0.145846	0.984376	3
SL000057	Thymidine kise	P04183	7083	TK1			-0.260655	0.146168	0.984376	6
SL003104	Eotaxin-2	O00175	6369	CCL24			0.276446	0.146957	0.984376	5
SL010250	Stress-induced-phosphoprotein 1	P31948	10963	STIP1			0.238144	0.148857	0.984376	4
SL010495	CDK2/cyclin A	P24941 P20248	1017 890	CDK2 CC2			0.28166	0.148893	0.984376	5
SL004119	discoidin domain receptor 1	Q08345	780	DDR1			0.245556	0.154077	0.984376	3
SL006892	ABL1	P00519	25	ABL1			-0.271291	0.159142	0.984376	3
SL014269	KI3L2	P43630	3812	KIR3DL2			0.264818	0.161221	0.984376	4
SL007049	CYTF	O76096	8530	CST7			-0.223676	0.161315	0.984376	6
SL004336	FGF-18	O76093	8817	FGF18			0.333868	0.162419	0.984376	4
SL005574	Aminoacylase-1	Q03154	95	ACY1			-0.209023	0.16604	0.984376	7
SL000134	Met	P08581	4233	MET			0.163491	0.166404	0.984376	3
SL002621	Midkine	P21741	4192	MDK	Yes		0.237431	0.167219	0.984376	6
SL004791	DR3	Q93038	8718	TNFRSF25			-0.186554	0.167956	0.984376	1
SL004685	Persephin	O60542	5623	PSPN			0.289929	0.168541	0.984376	5
SL005358	prostatic binding protein	P30086	5037	PEBP1			0.24857	0.168817	0.984376	4
SL014070	SLIK5	O94991	26050	SLITRK5			-0.185776	0.169028	0.984376	2
SL004415	ACE2	Q9BYF1	59272	ACE2			0.21156	0.1692	0.984376	5
SL005200	MICB	Q29980	4277	MICB			0.194134	0.169442	0.984376	2
SL008956	ARSB	P15848	411	ARSB			0.392693	0.170546	0.984376	6
SL005164	Galectin-2	P05162	3957	LGALS2			0.207626	0.171313	0.984376	6
SL004720	Calcineurin B a	P63098	5534	PPP3R1			0.157709	0.172889	0.984376	3
SL003919	kallikrein 14	Q9P0G3	43847	KLK14			0.15763	0.173272	0.984376	5
SL004853	B7-H2	O75144	23308	ICOSLG			0.259807	0.174092	0.984376	3
SL000139	EPI	O14944	2069	EREG			-0.310783	0.17482	0.984376	7
SL003993	BMP-6	P22004	654	BMP6			-0.215157	0.176377	0.984376	6
SL008178	DERM	Q07507	1805	DPT			-0.138476	0.176424	0.984376	4
SL008063	PPAC	P24666	52	ACP1			0.208594	0.176877	0.984376	1
SL005167	Galectin-8	O00214	3964	LGALS8			0.237452	0.17761	0.984376	5
SL005629	GK	Q9UJ70	55577	GK			0.239584	0.178617	0.984376	2
SL011549	ARI3A	Q99856	1820	ARID3A			0.193412	0.18226	0.984376	4
SL001938	Activin A	P08476	3624	INHBA			-0.239962	0.183467	0.984376	3
SL003341	Fibrinogen g-chain dimer	P02679	2266	FGG		4	0.162247	0.18382	0.984376	3
SL006993	MK13	O15264	5603	MAPK13			0.392122	0.186802	0.984376	3
SL000002	VEGF	P15692	7422	VEGFA			0.191884	0.186958	0.984376	1
SL006921	PDK1	Q15118	5163	PDK1			0.197477	0.187954	0.984376	4
SL004668	Apo E3	P02649	348	APOE			-0.271536	0.189701	0.984376	7
SL003171	FGF-4	P08620	2249	FGF4			0.257818	0.190486	0.984376	5
SL000396	Cytochrome c	P99999	54205	CYCS			0.177489	0.190493	0.984376	5
SL004864	Cadherin-12	P55289	1010	CDH12			0.30908	0.190891	0.984376	6
SL006920	MAPK14	Q16539	1432	MAPK14			0.234552	0.19095	0.984376	2
SL004327	BAFF	Q9Y275	10673	TNFSF13B			0.157288	0.191072	0.984376	3
SL004556	DAF	P08174	1604	CD55			-0.221046	0.192325	0.984376	6
SL000276	Apo E	P02649	348	APOE	Yes	5	-0.276927	0.192352	0.984376	7
SL008102	MDHC	P40925	4190	MDH1			0.278681	0.194049	0.984376	3
SL002803	PGP9.5	P09936	7345	UCHL1			0.237336	0.194649	0.984376	3
SL000337	Calpain I	P07384 P04632	823 826	CAPN1 CAPNS1			0.231448	0.197911	0.984376	4
SL004331	CNTF	P26441	1270	CNTF			0.338391	0.198782	0.984376	5
SL011709	PLPP	Q96GD0	57026	PDXP			0.21999	0.200268	0.984376	3
SL001815	Mn SOD	P04179	6648	SOD2			-0.178234	0.201357	0.984376	2
SL010613	IL-17 RD	Q8NFM7	54756	IL17RD			-0.272155	0.202107	0.984376	5
SL004805	Nectin-like protein 2	Q9BY67	23705	CADM1			-0.179151	0.202489	0.984376	4
SL000515	MCP-2	P80075	6355	CCL8			0.241297	0.202585	0.984376	7
SL008865	PSA2	P25787	5683	PSMA2			-0.181987	0.202995	0.984376	5
SL004301	Ku70	P12956	2547	XRCC6			-0.183679	0.203532	0.984376	5
SL003461	ACTH	P01189	5443	POMC			0.269033	0.203633	0.984376	6
SL005087	IGFBP-7	Q16270	3490	IGFBP7			0.189972	0.204776	0.984376	1
SL003655	Transketolase	P29401	7086	TKT			0.227812	0.204855	0.984376	5
SL000427	Fractalkine/CX3CL-1	P78423	6376	CX3CL1			0.210268	0.206169	0.984376	4
SL003726	Chk2	O96017	11200	CHEK2			0.234164	0.206298	0.984376	7
SL000563	RANTES	P13501	6352	CCL5		1	0.224879	0.208387	0.984376	5
SL005185	IL-23 R	Q5VWK5	149233	IL23R			0.190257	0.209518	0.984376	2
SL011499	PH	P01298	5539	PPY		5	-0.192194	0.209983	0.984376	2
SL000668	CD36 ANTIGEN	P16671	948	CD36			0.183157	0.212342	0.984376	4
SL000545	Prekallikrein	P03952	3818	KLKB1			0.215809	0.213034	0.984376	5
SL004636	Flt-3	P36888	2322	FLT3			0.194269	0.213737	0.984376	4
SL005222	SREC-II	Q96GP6	91179	SCARF2			0.176669	0.214854	0.984376	2
SL000342	Catalase	P04040	847	CAT			0.197125	0.215326	0.984376	0
SL013988	CHST2	Q9Y4C5	9435	CHST2			-0.210492	0.21572	0.984376	5
SL010391	WFKN2	Q8TEU8	124857	WFIKKN2			-0.188958	0.21647	0.984376	2
SL004669	Apo E4	P02649	348	APOE			-0.296254	0.218908	0.984376	8
SL004070	Ubiquitin	P62979	6233	RPS27A			0.20006	0.21901	0.984376	5
SL003166	ALCAM	Q13740	214	ALCAM			0.1801	0.219771	0.984376	4
SL000319	C5	P01031	727	C5		1	0.165363	0.220693	0.984376	2
SL006992	MATN3	O15232	4148	MATN3			-0.28988	0.221801	0.984376	7
SL005679	TCTP	P13693	7178	TPT1			0.215419	0.225117	0.984376	5
SL005730	cGMP-stimulated PDE	O00408	5138	PDE2A			0.154173	0.225751	0.984376	3
SL014289	KI3S1	Q14943	3813	KIR3DS1			-0.183696	0.227195	0.984376	8
SL012698	KI2L4	Q99706	3805	KIR2DL4			0.181328	0.23166	0.984376	4
SL004661	Aggrecan	P16112	176	ACAN			-0.156691	0.233442	0.984376	7
SL000480	IL-4	P05112	3565	IL4			0.213235	0.233715	0.984376	3
SL000283	b2-Microglobulin	P61769	567	B2M		2	0.1737	0.234288	0.984376	6
SL000020	Apo B	P04114	338	APOB		2	-0.203105	0.234676	0.984376	3
SL004332	EG-VEGF	P58294	84432	PROK1			0.375847	0.234712	0.984376	6
SL006550	ECM1	Q16610	1893	ECM1			0.158185	0.235536	0.984376	2
SL005235	NOG	Q9H9S0	79923	NOG			-0.230467	0.235743	0.984376	8
SL003080	MIF	P14174	4282	MIF			0.190594	0.237775	0.984376	4
SL010467	RGMA	Q96B86	56963	RGMA			-0.179706	0.241232	0.984376	5
SL007888	Cystatin-S	P01036	1472	CST4			0.158062	0.241522	0.984376	3
SL005189	IL-7 Ra	P16871	3575	IL7R			-0.224094	0.241888	0.984376	3
SL001973	Mammaglobin 2	O75556	4246	SCGB2A1			0.184013	0.242219	0.984376	2
SL004306	UBC9	P63279	7329	UBE2I			0.196233	0.24339	0.984376	2
SL000522	MMP-12	P39900	4321	MMP12			-0.158627	0.243952	0.984376	3
SL007327	OLR1	P78380	4973	OLR1			-0.194707	0.244027	0.984376	6
SL014092	CDON	Q4KMG0	50937	CDON			0.147863	0.24431	0.984376	3
SL000420	Ferritin	P02794 P02792	2495 2512	FTH1 FTL			0.169879	0.244447	0.984376	1
SL010514	PTK6	Q13882	5753	PTK6			-0.169635	0.245976	0.984376	7
SL000437	Haptoglobin Mixed Type	P00738	3240	HP		2	0.20847	0.246381	0.984376	3
SL004347	IL-22	Q9GZX6	50616	IL22			0.197405	0.246416	0.984376	5
SL006970	DLL1	O00548	28514	DLL1			0.163508	0.246874	0.984376	3
SL016555	PDE11	Q9HCR9	50940	PDE11A			0.257561	0.247838	0.984376	4
SL004334	FGF-16	O43320	8823	FGF16			0.175918	0.247931	0.984376	1
SL008143	UBE2N	P61088	7334	UBE2N			0.200671	0.248264	0.984376	4
SL005168	Growth hormone receptor	P10912	2690	GHR			-0.167796	0.249363	0.984376	1
SL005263	RAP	P30533	4043	LRPAP1			0.301548	0.251697	0.984376	10
SL006406	PLXC1	O60486	10154	PLXNC1			0.15976	0.252399	0.984376	5
SL006088	Sphingosine kise 1	Q9NYA1	8877	SPHK1			0.182615	0.255138	0.984376	3
SL005194	JAM-C	Q9BX67	83700	JAM3			0.196994	0.256801	0.984376	3
SL005685	EF-1-beta	P24534	1933	EEF1B2			0.187858	0.257448	0.984376	2
SL004812	Triosephosphate isomerase	P60174	7167	TPI1			0.214018	0.259058	0.984376	5
SL006374	BMX	P51813	660	BMX			0.235425	0.259135	0.984376	4
SL004258	Adiponectin	Q15848	9370	ADIPOQ			0.166421	0.261074	0.984376	3
SL007100	LKHA4	P09960	4048	LTA4H			-0.183894	0.261557	0.984376	2
SL005675	ATP synthase beta chain	P06576	506	ATP5B			0.156783	0.262514	0.984376	4
SL000322	C6	P13671	729	C6		1	0.221346	0.262651	0.984376	6
SL003733	SMAC	Q9NR28	56616	DIABLO			0.140669	0.262759	0.984376	1
SL016554	PDE9A	O76083	5152	PDE9A			-0.232246	0.262921	0.984376	2
SL004141	Ephrin-A5	P52803	1946	EF5			-0.163059	0.265137	0.984376	3
SL000414	Factor B	P00751	629	CFB		1	0.134675	0.266144	0.984376	3
SL004131	B7-2	P42081	942	CD86			0.209809	0.26661	0.984376	5
SL003793	MEK1	Q02750	5604	MAP2K1			0.292138	0.267304	0.984376	5
SL004919	Peroxiredoxin-1	Q06830	5052	PRDX1			0.192688	0.267597	0.984376	1
SL014088	FCRL3	Q96P31	115352	FCRL3			-0.210316	0.268461	0.984376	5
SL017610	Gro-b/g	P19876 P19875	None	CXCL3 CXCL2			0.154291	0.269619	0.984376	4
SL006830	complement factor H-related 5	Q9BXR6	81494	CFHR5			0.181841	0.269876	0.984376	5
SL009213	Cathepsin A	P10619	5476	CTSA			0.14926	0.270891	0.984376	5
SL007774	JAG2	Q9Y219	3714	JAG2			-0.194955	0.272175	0.984376	4
SL009629	MBD4	O95243	8930	MBD4			0.197306	0.272341	0.984376	10
SL004760	PAFAH beta subunit	P68402	5049	PAFAH1B2			0.164025	0.2738	0.984376	2
SL016550	CK2-A1:B	P68400 P67870	1457 1460	CSNK2A1 CSNK2B			0.175217	0.273971	0.984376	3
SL003186	Lymphotactin	P47992	6375	XCL1			0.244322	0.274131	0.984376	2
SL009791	hnRNP A/B	Q99729	3182	HNRNPAB			0.194532	0.275196	0.984376	4
SL005361	Apo D	P05090	347	APOD			0.107818	0.278185	0.984376	3
SL000508	Lymphotoxin a2/b1	P01374 Q06643	4049 4050	LTA LTB			0.146733	0.279	0.984376	3
SL000051	CRP	P02741	1401	CRP		2	-0.157778	0.279922	0.984376	4
SL010465	MATN2	O00339	4147	MATN2			-0.152954	0.280867	0.984376	3
SL004654	Granzyme H	P20718	2999	GZMH			-0.184888	0.282811	0.984376	7
SL003522	ERP29	P30040	10961	ERP29			0.170345	0.284989	0.984376	3
SL007228	KPCI	P41743	5584	PRKCI			0.173895	0.286042	0.984376	3
SL002561	PTHrP	P12272	5744	PTHLH			-0.157839	0.286047	0.984376	3
SL014071	FLRT1	Q9NZU1	23769	FLRT1			0.203983	0.287746	0.984376	3
SL005155	Cripto	P13385	6997	TDGF1			0.279961	0.287806	0.984376	7
SL000142	TS	P04818	7298	TYMS			-0.275041	0.289383	0.984376	5
SL005193	JAM-B	P57087	58494	JAM2			0.211687	0.289671	0.984376	2
SL009868	SSRP1	Q08945	6749	SSRP1			-0.2064	0.290778	0.984376	8
SL014270	CLM6	Q08708	10871	CD300C			-0.157625	0.291875	0.984376	3
SL002662	Coagulation Factor XI	P03951	2160	F11			0.14303	0.291891	0.984376	2
SL014292	SIG14	Q08ET2	100049587	SIGLEC14			-0.316039	0.293442	0.984376	4
SL000633	Fas ligand soluble	P48023	356	FASLG		1	0.204007	0.29402	0.984376	5
SL005236	NovH	P48745	4856	NOV			-0.27405	0.294833	0.984376	5
SL002783	Cardiotrophin-1	Q16619	1489	CTF1			0.276241	0.29537	0.984376	4
SL004149	IL-13 Ra1	P78552	3597	IL13RA1			-0.172472	0.295793	0.984376	3
SL004837	Activin AB	P08476 P09529	3624 3625	INHBA INHBB			0.187117	0.298074	0.984376	3
SL004260	resistin	Q9HD89	56729	RETN		2	-0.155338	0.300084	0.984376	3
SL003323	PARC	P55774	6362	CCL18		1	0.164759	0.300625	0.984376	3
SL014029	SPHK2	Q9NRA0	56848	SPHK2			0.148022	0.300774	0.984376	3
SL010461	FCGR1	P12314	2209	FCGR1A			-0.159341	0.30237	0.984376	5
SL000312	C3	P01024	718	C3	Yes	5	0.160015	0.302628	0.984376	2
SL000007	ER	P03372	2099	ESR1			0.195526	0.303419	0.984376	6
SL017614	PKB a/b/g	Family	None	None			0.169481	0.303439	0.984376	2
SL002086	Ficolin-3	O75636	8547	FCN3			-0.162321	0.304309	0.984376	4
[truncated: 838 more rows]

## Sheet: S7 - TwinsUK 10-yr PAL change
SOMAmer ID	Analyte name (as provided by SomaLogic)	UniProt ID	Entrez Gene ID	Entrez Gene Symbol	Calibration Scale Factors in the tail of the distribution	Number of independent research cohorts in which the blood level of this protein has associated with an AD-related phenotype (Chiam et al)	Beta	P-value	Q-value	Number of excluded protein outlliers
[truncated: 1,129 more rows]

[truncated: 5 more sheets: S8 - TwinsUK LH volume, S9 - TwinsUK RH volume, S10 - TwinsUK LE volume, S11 - TwinsUK RE volume, S12 - Replication MRI (ANM)]
